# Supplementary material for: Single-cell transcriptome profiling reveals the spatiotemporal distribution of triterpenoid saponin biosynthesis and transposable element activity in Gynostemma pentaphyllum shoot apexes and leaves
Source: Front Plant Sci. 2024 May 8;15:1394587. doi: 10.3389/fpls.2024.1394587 (PMC11109411; doi:10.3389/fpls.2024.1394587)
Supplement: Supplementary file 2 [file Table_1.xlsx]

## Sheet: Supplementary Table 1
Supplementary Table 1 Statistics of the RNA sequencing data generated in this study
Sample	Leaf1	Leaf2	shoot apex 1	shoot apex 2
Number of Reads	509051236	512806511	521776936	531683866
Valid Barcodes	0.975	0.976	0.963	0.967
Valid UMIs	0.999	0.999	0.999	0.999
Sequencing Saturation	0.567	0.545	0.475	0.468
Q30 Bases in Barcode	0.968	0.97	0.967	0.97
Q30 Bases in RNA Read	0.912	0.902	0.922	0.923
Q30 Bases in UMI	0.964	0.964	0.964	0.967

## Sheet: Supplementary Table 2
Supplementary Table 2 Statistics of expression matrices generated by Alevin
Software	Alevin
sample	leaf1	leaf2	shoot apex 1	shoot apex 2
Cells captured	10925	12052	15995	15996
Mean reads per cell	45692	42741	34785	35446
Median gene number	2253	2246	2443	2428
Total Genes Detected	20541	20656	21662	21594
Median UMI number	4572	4449	4908	4791
High quality cells	10034	11069	14693	14702

## Sheet: Supplementary Table 3
Supplementary Table 3 Marker genes used for cell type annotation
ID	Gene name	cell-type	Markers in Arabidopsis	Organism	Protein names	validated by RIH
Gynpe.TU.chr07.144	BCA1	MC	AT3G01500	Arabidopsis thaliana	Beta carbonic anhydrase 1, chloroplastic
Gynpe.TU.chr04.344	LHCB2.1	MC	AT2G05100	Arabidopsis thaliana	Chlorophyll a-b binding protein 2.1, chloroplastic	TRUE
Gynpe.TU.chr04.209	RISP	MC	AT4G03280	Arabidopsis thaliana	Cytochrome b6-f complex iron-sulfur subunit, chloroplastic
Gynpe.TU.chr01.1903	DCR	EC	AT5G23940	Arabidopsis thaliana	BAHD acyltransferase DCR
Gynpe.TU.chr04.1407	LACS1	EC	AT2G47240	Arabidopsis thaliana	Long chain acyl-CoA synthetase 1
Gynpe.TU.chr04.1612	TMM	EC	AT1G80080	Arabidopsis thaliana	Protein TOO MANY MOUTHS
Gynpe.TU.chr06.3193	CER1	EC	AT1G02205	Arabidopsis thaliana	Very-long-chain aldehyde decarbonylase CER1	TRUE
Gynpe.TU.chr06.1400	ABCC5	EC	AT1G04120	Arabidopsis thaliana	ABC transporter C family member 5
Gynpe.TU.chr01.2038	TDR	VC	AT5G61480	Arabidopsis thaliana	Leucine-rich repeat receptor-like protein kinase TDR
Gynpe.TU.chr06.1767	WOX4	VC	AT1G46480	Arabidopsis thaliana	WUSCHEL-related homeobox 4
Gynpe.TU.chr06.1882	ACL5	VC	AT5G19530	Arabidopsis thaliana	Thermospermine synthase ACAULIS5	TRUE
Gynpe.TU.chr11.1143	BRX	VC	AT1G31880	Arabidopsis thaliana	Protein BREVIS RADIX
Gynpe.TU.chr04.15	APL	VC	AT1G79430	Arabidopsis thaliana	Myb family transcription factor APL
Gynpe.TU.chrC.33	PSBB	MC	ATCG00680	Arabidopsis thaliana	Photosystem II CP47 reaction center protein
Gynpe.TU.chrC.60	NDHD	MC	ATCG01050	Arabidopsis thaliana	NAD(P)H-quinone oxidoreductase chain 4, chloroplastic
Gynpe.TU.chrC.72	PSBK	MC	ATCG00070	Arabidopsis thaliana	Photosystem II reaction center protein K
Gynpe.TU.chr01.1688	HTR1	PC	AT5G65360	Arabidopsis thaliana	Histone H3.1
Gynpe.TU.chr08.1609	HTA12	PC	AT5G02560	Arabidopsis thaliana	Probable histone H2A.4
Gynpe.TU.chr10.447	HTA7	PC	AT5G27670	Arabidopsis thaliana	Histone H2A.5
Gynpe.TU.chr06.1066	HTA5	PC	AT1G08880	Arabidopsis thaliana	Histone H2AXa
Gynpe.TU.chr02.1037	HTA3	PC	AT1G54690	Arabidopsis thaliana	Histone H2AXb
Gynpe.TU.chr03.1468	AAP2	VC	AT5G09220	Arabidopsis thaliana	Amino acid permease 2
Gynpe.TU.chr01.2432	SULTR2	VC	AT5G10180	Arabidopsis thaliana	Sulfate transporter 2.1
Gynpe.TU.chr02.1314	CER3	EC	AT5G57800	Arabidopsis thaliana	Very-long-chain aldehyde decarbonylase CER3
Gynpe.TU.chr04.411	CPK6	MC	AT2G17290	Arabidopsis thaliana	Calcium-dependent protein kinase 6
Gynpe.TU.chr03.1614	PSBO2	MC	AT3G50820	Arabidopsis thaliana	Oxygen-evolving enhancer protein 1-2, chloroplastic
Gynpe.TU.chr10.262	LHCB6	MC	AT1G15820	Arabidopsis thaliana	Chlorophyll a-b binding protein, chloroplastic
Gynpe.TU.chr07.931	SCR	SAM	AT3G54220	Arabidopsis thaliana	Protein SCARECROW
Gynpe.TU.chr02.1132	AGO10	SAM	AT5G43810	Arabidopsis thaliana	Protein argonaute 10
Gynpe.TU.chr04.270	STM	SAM	AT1G62360	Arabidopsis thaliana	Homeobox protein SHOOT MERISTEMLESS
Gynpe.TU.chrC.44	RPL16	MC	ATCG00790	Arabidopsis thaliana	Large ribosomal subunit protein uL16c
Gynpe.TU.chrC.47	RPS19	MC	ATCG00820	Arabidopsis thaliana	Small ribosomal subunit protein uS19c
Gynpe.TU.chrC.78	RPOC2	MC	ATCG00170	Arabidopsis thaliana	DNA-directed RNA polymerase subunit beta
Gynpe.TU.chr08.1397	AGO5	SAM	AT2G27880	Arabidopsis thaliana	Protein argonaute 5
Gynpe.TU.chr08.555	ATML1	EC	AT4G21750	Arabidopsis thaliana	Homeobox-leucine zipper protein MERISTEM L1
Gynpe.TU.chr02.517	rbcL	MC	ATCG00490	Arabidopsis thaliana	Ribulose bisphosphate carboxylase large chain	TRUE

## Sheet: Supplementary Table 4
Supplementary Table 4 Genes involved in the gypenoside biosynthetic pathway
ID	Short name	Pathway	accession number	Protein names
Gynpe.TU.chr04.371	AACT	MVA	AT5G48230	Acetoacetyl-CoA thiolase
Gynpe.TU.chr11.1374	HMGS	MVA	AT4G11820	3-hydroxy-3-methylglutaryl coenzyme A synthase
Gynpe.TU.chr06.1499	HMGR	MVA	AT1G76490	3-hydroxy-3-methylglutaryl-coenzyme A reductase
Gynpe.TU.chr10.516	MVK	MVA	AT5G27450	Mevalonate kinase
Gynpe.TU.chr02.2079	PMK	MVA	AT1G31910	Phosphomevalonate kinase
Gynpe.TU.chr03.1080	MVD	MVA	AT3G54250	Diphosphomevalonate decarboxylase
Gynpe.TU.chr11.1965	DXS	MEP	AT4G15560	1-deoxy-D-xylulose-5-phosphate synthase
Gynpe.TU.chr02.1705	DXR	MEP	AT5G62790	1-deoxy-D-xylulose-5-phosphate reductoisomerase
Gynpe.TU.chr02.847	CMK	MEP	AT2G26930	4-(cytidine-5'-diphospho)-2-C-methyl-D-erythritol kinase
Gynpe.TU.chr08.1502	HDS	MEP	AT5G60600	1-hydroxy-2-methyl-butenyl 4-diphosphate synthase
Gynpe.TU.chr04.608	HDR	MEP	AT4G34350	1-hydroxy-2-methyl-butenyl 4-diphosphate reductase
Gynpe.TU.chr02.440	IDI	gypenoside pathway	AT3G02780	Isopentenyl-diphosphate Delta-isomerase
Gynpe.TU.chr08.1202	FPS	gypenoside pathway	AT4G17190	Farnesyl diphosphate synthase
Gynpe.TU.chr01.795	SS	gypenoside pathway	AT4G34640	squalene synthase
Gynpe.TU.chr06.1825	SE	gypenoside pathway	AT1G58440	squalene epoxidase
Gynpe.TU.chr10.120	GpDS	gypenoside pathway	AT5G48010	2,3-oxidosqualene cyclases
Gynpe.TU.chr05.1158	GpUGT71AW1	gypenoside pathway	WEA84864	UDP-dependent glycosyltransferases
Gynpe.TU.chr05.2540	GpUGT71V3	gypenoside pathway	WEA84863	UDP-dependent glycosyltransferases
Gynpe.TU.chr06.2301	GpUGT74AC3	gypenoside pathway	WEA84865	UDP-dependent glycosyltransferases
Gynpe.TU.chr01.2898	GpUGT94AT1	gypenoside pathway	WEA84867	UDP-dependent glycosyltransferases
Gynpe.TU.chr01.1742	GpUGT94AS1	gypenoside pathway	WEA84866	UDP-dependent glycosyltransferases

## Sheet: Supplementary Table 5
Supplementary Table 5 The classification of TEs expressed in shoot apexes
TE family	TE class
ATREP18	DNA
CELE7	DNA
DNA-1-2_DR	DNA
DNA-1-8_DR	DNA
DNA-1_MMa	DNA
DNA-11_CGi	DNA
DNA-12_HM	DNA
DNA-16_CGi	DNA
DNA-18_OS	DNA
DNA-2-9_NV	DNA
DNA-20_HM	DNA
DNA-27_HM	DNA
DNA-3_FV	DNA
DNA-8-3_HM	DNA
DNA-9-22_NV	DNA
DNA-9-4N_SBi	DNA
DNA-like-8_Hbes	DNA
DNA-like-8_Hmel	DNA
DNA-like-9_Hmel	DNA
DNA-N25_DR	DNA
DNA-N38_DR	DNA
DNA-N4_DR	DNA
DNA-TA-27_NV	DNA
DNA-TA-8_CQ	DNA
DNA-X-17_DR	DNA
DNA2-10_CGi	DNA
DNA2-3_CQ	DNA
DNA2-6_CGi	DNA
DNA2-6_LMi	DNA
DNA2-7_CGi	DNA
DNA2-7_DR	DNA
DNA3-10_CGi	DNA
DNA3-14_CGi	DNA
DNA3-4_CGi	DNA
DNA3-9_MLP	DNA
DNA4-24_CGi	DNA
DNA4-39_CGi	DNA
DNA4-4_CGi	DNA
DNA4-42B_CGi	DNA
DNA4-6_CGi	DNA
DNA5-4_CGi	DNA
DNA5-6_CGi	DNA
DNA6-1_CQ	DNA
DNA6-13B_CGi	DNA
DNA6-6_DR	DNA
DNA6-9_CGi	DNA
DNA8-10_CGi	DNA
DNA8-12_CGi	DNA
DNA8-2_CQ	DNA
DNA8-23_DR	DNA
DNA8-25_DR	DNA
DNA8-26_DR	DNA
DNA8-27B_DR	DNA
DNA8-30_AP	DNA
DNA8-7_CGi	DNA
DNA9-16_Mad	DNA
DNA9-1B_LSal	DNA
DNA9-33_OS	DNA
DNA9-4_CGi	DNA
DNA9-5_FV	DNA
DNA9-50_OS	DNA
DNA9-6_DR	DNA
MuDR-N1_PBa	DNA
rnd-1_family-105	DNA
rnd-1_family-113	DNA
rnd-1_family-116	DNA
rnd-1_family-117	DNA
rnd-1_family-120	DNA
rnd-1_family-123	DNA
rnd-1_family-125	DNA
rnd-1_family-127	DNA
rnd-1_family-129	DNA
rnd-1_family-132	DNA
rnd-1_family-139	DNA
rnd-1_family-144	DNA
rnd-1_family-147	DNA
rnd-1_family-152	DNA
rnd-1_family-154	DNA
rnd-1_family-166	DNA
rnd-1_family-167	DNA
rnd-1_family-169	DNA
rnd-1_family-173	DNA
rnd-1_family-179	DNA
rnd-1_family-18	DNA
rnd-1_family-191	DNA
rnd-1_family-200	DNA
rnd-1_family-201	DNA
rnd-1_family-202	DNA
rnd-1_family-204	DNA
rnd-1_family-220	DNA
rnd-1_family-227	DNA
rnd-1_family-228	DNA
rnd-1_family-238	DNA
rnd-1_family-242	DNA
rnd-1_family-249	DNA
rnd-1_family-255	DNA
rnd-1_family-259	DNA
rnd-1_family-262	DNA
rnd-1_family-270	DNA
rnd-1_family-273	DNA
rnd-1_family-279	DNA
rnd-1_family-28	DNA
rnd-1_family-280	DNA
rnd-1_family-283	DNA
rnd-1_family-285	DNA
rnd-1_family-304	DNA
rnd-1_family-314	DNA
rnd-1_family-317	DNA
rnd-1_family-331	DNA
rnd-1_family-335	DNA
rnd-1_family-337	DNA
rnd-1_family-341	DNA
rnd-1_family-346	DNA
rnd-1_family-35	DNA
rnd-1_family-358	DNA
rnd-1_family-361	DNA
rnd-1_family-368	DNA
rnd-1_family-373	DNA
rnd-1_family-376	DNA
rnd-1_family-377	DNA
rnd-1_family-4	DNA
rnd-1_family-404	DNA
rnd-1_family-407	DNA
rnd-1_family-428	DNA
rnd-1_family-437	DNA
rnd-1_family-446	DNA
rnd-1_family-46	DNA
rnd-1_family-461	DNA
rnd-1_family-471	DNA
rnd-1_family-475	DNA
rnd-1_family-476	DNA
rnd-1_family-478	DNA
rnd-1_family-480	DNA
rnd-1_family-484	DNA
rnd-1_family-496	DNA
rnd-1_family-498	DNA
rnd-1_family-501	DNA
rnd-1_family-508	DNA
rnd-1_family-514	DNA
rnd-1_family-52	DNA
rnd-1_family-534	DNA
rnd-1_family-539	DNA
rnd-1_family-54	DNA
rnd-1_family-540	DNA
rnd-1_family-549	DNA
rnd-1_family-554	DNA
rnd-1_family-555	DNA
rnd-1_family-566	DNA
rnd-1_family-57	DNA
rnd-1_family-574	DNA
rnd-1_family-575	DNA
rnd-1_family-578	DNA
rnd-1_family-587	DNA
rnd-1_family-588	DNA
rnd-1_family-589	DNA
rnd-1_family-599	DNA
rnd-1_family-60	DNA
rnd-1_family-600	DNA
rnd-1_family-604	DNA
rnd-1_family-633	DNA
rnd-1_family-655	DNA
rnd-1_family-670	DNA
rnd-1_family-68	DNA
rnd-1_family-682	DNA
rnd-1_family-683	DNA
rnd-1_family-685	DNA
rnd-1_family-687	DNA
rnd-1_family-690	DNA
rnd-1_family-707	DNA
rnd-1_family-711	DNA
rnd-1_family-723	DNA
rnd-1_family-731	DNA
rnd-1_family-734	DNA
rnd-1_family-738	DNA
rnd-1_family-753	DNA
rnd-1_family-758	DNA
rnd-1_family-77	DNA
rnd-1_family-783	DNA
rnd-1_family-86	DNA
rnd-1_family-88	DNA
rnd-1_family-91	DNA
rnd-1_family-95	DNA
rnd-2_family-88	DNA
rnd-3_family-353	DNA
rnd-3_family-36	DNA
rnd-3_family-60	DNA
rnd-3_family-82	DNA
rnd-3_family-87	DNA
rnd-4_family-1016	DNA
rnd-4_family-1134	DNA
rnd-4_family-1232	DNA
rnd-4_family-13	DNA
rnd-4_family-1332	DNA
rnd-4_family-1339	DNA
rnd-4_family-1393	DNA
rnd-4_family-16	DNA
rnd-4_family-283	DNA
rnd-4_family-293	DNA
rnd-4_family-48	DNA
rnd-4_family-501	DNA
rnd-4_family-630	DNA
rnd-4_family-925	DNA
rnd-4_family-970	DNA
rnd-5_family-1093	DNA
rnd-5_family-1265	DNA
rnd-5_family-1280	DNA
rnd-5_family-1291	DNA
rnd-5_family-1305	DNA
rnd-5_family-1378	DNA
rnd-5_family-1490	DNA
rnd-5_family-1502	DNA
rnd-5_family-1540	DNA
rnd-5_family-1548	DNA
rnd-5_family-1585	DNA
rnd-5_family-167	DNA
rnd-5_family-173	DNA
rnd-5_family-177	DNA
rnd-5_family-1831	DNA
rnd-5_family-1846	DNA
rnd-5_family-1881	DNA
rnd-5_family-1922	DNA
rnd-5_family-199	DNA
rnd-5_family-207	DNA
rnd-5_family-2072	DNA
rnd-5_family-2087	DNA
rnd-5_family-2165	DNA
rnd-5_family-2225	DNA
rnd-5_family-228	DNA
rnd-5_family-2306	DNA
rnd-5_family-2416	DNA
rnd-5_family-2462	DNA
rnd-5_family-2465	DNA
rnd-5_family-2550	DNA
rnd-5_family-2559	DNA
rnd-5_family-2568	DNA
rnd-5_family-281	DNA
rnd-5_family-2904	DNA
rnd-5_family-302	DNA
rnd-5_family-3100	DNA
rnd-5_family-315	DNA
rnd-5_family-329	DNA
rnd-5_family-34	DNA
rnd-5_family-3727	DNA
rnd-5_family-3744	DNA
rnd-5_family-382	DNA
rnd-5_family-397	DNA
rnd-5_family-4001	DNA
rnd-5_family-408	DNA
rnd-5_family-427	DNA
rnd-5_family-459	DNA
rnd-5_family-4756	DNA
rnd-5_family-4922	DNA
rnd-5_family-510	DNA
rnd-5_family-527	DNA
rnd-5_family-5386	DNA
rnd-5_family-5459	DNA
rnd-5_family-564	DNA
rnd-5_family-592	DNA
rnd-5_family-5937	DNA
rnd-5_family-596	DNA
rnd-5_family-610	DNA
rnd-5_family-645	DNA
rnd-5_family-6572	DNA
rnd-5_family-665	DNA
rnd-5_family-672	DNA
rnd-5_family-675	DNA
rnd-5_family-700	DNA
rnd-5_family-705	DNA
rnd-5_family-72	DNA
rnd-5_family-739	DNA
rnd-5_family-764	DNA
rnd-5_family-796	DNA
rnd-5_family-806	DNA
rnd-5_family-835	DNA
rnd-5_family-851	DNA
rnd-5_family-854	DNA
rnd-5_family-875	DNA
rnd-5_family-876	DNA
rnd-5_family-95	DNA
rnd-6_family-1007	DNA
rnd-6_family-10070	DNA
rnd-6_family-1009	DNA
rnd-6_family-1011	DNA
rnd-6_family-10143	DNA
rnd-6_family-10222	DNA
rnd-6_family-10402	DNA
rnd-6_family-10407	DNA
rnd-6_family-10517	DNA
rnd-6_family-10559	DNA
rnd-6_family-10591	DNA
rnd-6_family-1073	DNA
rnd-6_family-1092	DNA
rnd-6_family-1097	DNA
rnd-6_family-10974	DNA
rnd-6_family-110	DNA
rnd-6_family-11011	DNA
rnd-6_family-1111	DNA
rnd-6_family-1145	DNA
rnd-6_family-115	DNA
rnd-6_family-11532	DNA
rnd-6_family-11540	DNA
rnd-6_family-116	DNA
rnd-6_family-11665	DNA
rnd-6_family-11694	DNA
rnd-6_family-11779	DNA
rnd-6_family-1181	DNA
rnd-6_family-11841	DNA
rnd-6_family-11909	DNA
rnd-6_family-1200	DNA
rnd-6_family-1210	DNA
rnd-6_family-12555	DNA
rnd-6_family-12618	DNA
rnd-6_family-12777	DNA
rnd-6_family-1289	DNA
rnd-6_family-133	DNA
rnd-6_family-1347	DNA
rnd-6_family-13630	DNA
rnd-6_family-1364	DNA
rnd-6_family-1385	DNA
rnd-6_family-14003	DNA
rnd-6_family-142	DNA
rnd-6_family-14245	DNA
rnd-6_family-14648	DNA
rnd-6_family-14652	DNA
rnd-6_family-1470	DNA
rnd-6_family-151	DNA
rnd-6_family-15142	DNA
rnd-6_family-15327	DNA
rnd-6_family-1541	DNA
rnd-6_family-15525	DNA
rnd-6_family-1564	DNA
rnd-6_family-1590	DNA
rnd-6_family-1607	DNA
rnd-6_family-16129	DNA
rnd-6_family-1623	DNA
rnd-6_family-1633	DNA
rnd-6_family-1638	DNA
rnd-6_family-1649	DNA
rnd-6_family-1660	DNA
rnd-6_family-1661	DNA
rnd-6_family-1685	DNA
rnd-6_family-17598	DNA
rnd-6_family-1771	DNA
rnd-6_family-1812	DNA
rnd-6_family-1816	DNA
rnd-6_family-18236	DNA
rnd-6_family-184	DNA
rnd-6_family-1866	DNA
rnd-6_family-18677	DNA
rnd-6_family-187	DNA
rnd-6_family-188	DNA
rnd-6_family-1884	DNA
rnd-6_family-19789	DNA
rnd-6_family-2003	DNA
rnd-6_family-2019	DNA
rnd-6_family-204	DNA
rnd-6_family-2073	DNA
rnd-6_family-2081	DNA
rnd-6_family-2122	DNA
rnd-6_family-2125	DNA
rnd-6_family-2150	DNA
rnd-6_family-2164	DNA
rnd-6_family-2174	DNA
rnd-6_family-218	DNA
rnd-6_family-2182	DNA
rnd-6_family-22308	DNA
rnd-6_family-2257	DNA
rnd-6_family-2269	DNA
rnd-6_family-2280	DNA
rnd-6_family-2292	DNA
rnd-6_family-230	DNA
rnd-6_family-2436	DNA
rnd-6_family-2438	DNA
rnd-6_family-2445	DNA
rnd-6_family-2464	DNA
rnd-6_family-25	DNA
rnd-6_family-2514	DNA
rnd-6_family-2528	DNA
rnd-6_family-2533	DNA
rnd-6_family-2554	DNA
rnd-6_family-259	DNA
rnd-6_family-2600	DNA
rnd-6_family-2677	DNA
rnd-6_family-2691	DNA
rnd-6_family-2693	DNA
rnd-6_family-27	DNA
rnd-6_family-2707	DNA
rnd-6_family-27389	DNA
rnd-6_family-2753	DNA
rnd-6_family-2755	DNA
rnd-6_family-2791	DNA
rnd-6_family-2848	DNA
rnd-6_family-287	DNA
rnd-6_family-2895	DNA
rnd-6_family-2945	DNA
rnd-6_family-3011	DNA
rnd-6_family-3013	DNA
rnd-6_family-3064	DNA
rnd-6_family-3201	DNA
rnd-6_family-325	DNA
rnd-6_family-3288	DNA
rnd-6_family-3324	DNA
rnd-6_family-3329	DNA
rnd-6_family-3330	DNA
rnd-6_family-3345	DNA
rnd-6_family-3346	DNA
rnd-6_family-3354	DNA
rnd-6_family-3374	DNA
rnd-6_family-3380	DNA
rnd-6_family-349	DNA
rnd-6_family-3491	DNA
rnd-6_family-3492	DNA
rnd-6_family-3495	DNA
rnd-6_family-3524	DNA
rnd-6_family-3562	DNA
rnd-6_family-3595	DNA
rnd-6_family-3601	DNA
rnd-6_family-3618	DNA
rnd-6_family-3653	DNA
rnd-6_family-3743	DNA
rnd-6_family-3752	DNA
rnd-6_family-3795	DNA
rnd-6_family-3853	DNA
rnd-6_family-3970	DNA
rnd-6_family-4	DNA
rnd-6_family-4049	DNA
rnd-6_family-4117	DNA
rnd-6_family-4139	DNA
rnd-6_family-4171	DNA
rnd-6_family-4194	DNA
rnd-6_family-4268	DNA
rnd-6_family-44	DNA
rnd-6_family-4412	DNA
rnd-6_family-4419	DNA
rnd-6_family-4580	DNA
rnd-6_family-4601	DNA
rnd-6_family-4637	DNA
rnd-6_family-4653	DNA
rnd-6_family-4664	DNA
rnd-6_family-4752	DNA
rnd-6_family-4818	DNA
rnd-6_family-4955	DNA
rnd-6_family-4976	DNA
rnd-6_family-5061	DNA
rnd-6_family-5070	DNA
rnd-6_family-5080	DNA
rnd-6_family-51	DNA
rnd-6_family-5179	DNA
rnd-6_family-5210	DNA
rnd-6_family-5214	DNA
rnd-6_family-5258	DNA
rnd-6_family-5300	DNA
rnd-6_family-5404	DNA
rnd-6_family-5410	DNA
rnd-6_family-5446	DNA
rnd-6_family-5629	DNA
rnd-6_family-5695	DNA
rnd-6_family-5710	DNA
rnd-6_family-5770	DNA
rnd-6_family-5853	DNA
rnd-6_family-5860	DNA
rnd-6_family-5932	DNA
rnd-6_family-5962	DNA
rnd-6_family-6027	DNA
rnd-6_family-6085	DNA
rnd-6_family-613	DNA
rnd-6_family-6188	DNA
rnd-6_family-6199	DNA
rnd-6_family-6263	DNA
rnd-6_family-6298	DNA
rnd-6_family-6322	DNA
rnd-6_family-6454	DNA
rnd-6_family-6463	DNA
rnd-6_family-6515	DNA
rnd-6_family-6523	DNA
rnd-6_family-6672	DNA
rnd-6_family-68	DNA
rnd-6_family-6808	DNA
rnd-6_family-6819	DNA
rnd-6_family-6844	DNA
rnd-6_family-685	DNA
rnd-6_family-6853	DNA
rnd-6_family-703	DNA
rnd-6_family-7095	DNA
rnd-6_family-7104	DNA
rnd-6_family-7136	DNA
rnd-6_family-7213	DNA
rnd-6_family-7227	DNA
rnd-6_family-7282	DNA
rnd-6_family-7372	DNA
rnd-6_family-7469	DNA
rnd-6_family-749	DNA
rnd-6_family-7512	DNA
rnd-6_family-7799	DNA
rnd-6_family-7822	DNA
rnd-6_family-784	DNA
rnd-6_family-7918	DNA
rnd-6_family-7984	DNA
rnd-6_family-811	DNA
rnd-6_family-8137	DNA
rnd-6_family-815	DNA
rnd-6_family-8448	DNA
rnd-6_family-8452	DNA
rnd-6_family-8453	DNA
rnd-6_family-8623	DNA
rnd-6_family-8735	DNA
rnd-6_family-8793	DNA
rnd-6_family-88	DNA
rnd-6_family-8817	DNA
rnd-6_family-8922	DNA
rnd-6_family-9143	DNA
rnd-6_family-9219	DNA
rnd-6_family-931	DNA
rnd-6_family-9331	DNA
rnd-6_family-951	DNA
rnd-6_family-9538	DNA
rnd-6_family-955	DNA
rnd-6_family-9574	DNA
rnd-6_family-9761	DNA
rnd-6_family-9821	DNA
rnd-6_family-99	DNA
rnd-6_family-997	DNA
TTAA26_AP	DNA
TTAA3_AP	DNA
Academ-1_HM	DNA/Academ-1
Academ-2_PM	DNA/Academ-1
Academ-4_SP	DNA/Academ-1
Halyomorpha_halys-4_family-746	DNA/Academ-1
Academ-1_ADi	DNA/Academ-2
Academ-2_ADi	DNA/Academ-2
Academ-3_ADi	DNA/Academ-2
Chapaev-1_AA	DNA/CMC-Chapaev
Chapaev-11_HM	DNA/CMC-Chapaev
Chapaev-3_HM	DNA/CMC-Chapaev
Chapaev-3A_HM	DNA/CMC-Chapaev
Chapaev-3B_HM	DNA/CMC-Chapaev
Chapaev-6_HM	DNA/CMC-Chapaev
Chapaev-7_HM	DNA/CMC-Chapaev
Chapaev-8_HM	DNA/CMC-Chapaev
Chapaev-N1_HM	DNA/CMC-Chapaev
Chapaev-20_HM	DNA/CMC-Chapaev-3
Chapaev3-2_AC	DNA/CMC-Chapaev-3
ATENSPM10	DNA/CMC-EnSpm
ATENSPM12	DNA/CMC-EnSpm
ATENSPM2	DNA/CMC-EnSpm
ATENSPM5	DNA/CMC-EnSpm
ATENSPM6	DNA/CMC-EnSpm
ATENSPM7	DNA/CMC-EnSpm
ATENSPM9	DNA/CMC-EnSpm
CACTA-1_Roryzae	DNA/CMC-EnSpm
CACTA_LP	DNA/CMC-EnSpm
DNA-15_HM	DNA/CMC-EnSpm
DNA-2-1_DR	DNA/CMC-EnSpm
DNA-2-12_DR	DNA/CMC-EnSpm
DNA-2-24_DR	DNA/CMC-EnSpm
DNA-23_HM	DNA/CMC-EnSpm
DNA-N45_DR	DNA/CMC-EnSpm
DNA3-1_CGi	DNA/CMC-EnSpm
EnSpm-1_AIp	DNA/CMC-EnSpm
EnSpm-1_ALy	DNA/CMC-EnSpm
EnSpm-1_BDi	DNA/CMC-EnSpm
EnSpm-1_BF	DNA/CMC-EnSpm
EnSpm-1_BRa	DNA/CMC-EnSpm
EnSpm-1_CCri	DNA/CMC-EnSpm
EnSpm-1_HM	DNA/CMC-EnSpm
EnSpm-1_HV	DNA/CMC-EnSpm
EnSpm-1_JC	DNA/CMC-EnSpm
EnSpm-1_MN	DNA/CMC-EnSpm
EnSpm-1_NVi	DNA/CMC-EnSpm
EnSpm-1_STu	DNA/CMC-EnSpm
EnSpm-1_TA	DNA/CMC-EnSpm
EnSpm-1_TC	DNA/CMC-EnSpm
EnSpm-1_TM	DNA/CMC-EnSpm
EnSpm-10_ALy	DNA/CMC-EnSpm
EnSpm-10_DR	DNA/CMC-EnSpm
EnSpm-10_FV	DNA/CMC-EnSpm
EnSpm-10_HM	DNA/CMC-EnSpm
EnSpm-10N1_DR	DNA/CMC-EnSpm
EnSpm-11_FV	DNA/CMC-EnSpm
EnSpm-11_OS	DNA/CMC-EnSpm
EnSpm-12_FV	DNA/CMC-EnSpm
EnSpm-12_OS	DNA/CMC-EnSpm
EnSpm-12_ZM	DNA/CMC-EnSpm
EnSpm-13_HM	DNA/CMC-EnSpm
EnSpm-13_SBi	DNA/CMC-EnSpm
EnSpm-13_VV	DNA/CMC-EnSpm
EnSpm-13_ZM	DNA/CMC-EnSpm
EnSpm-14_HM	DNA/CMC-EnSpm
EnSpm-14_ZM	DNA/CMC-EnSpm
EnSpm-15_HM	DNA/CMC-EnSpm
EnSpm-15_OS	DNA/CMC-EnSpm
EnSpm-16_DR	DNA/CMC-EnSpm
EnSpm-16_HM	DNA/CMC-EnSpm
EnSpm-16_ZM	DNA/CMC-EnSpm
EnSpm-17_HM	DNA/CMC-EnSpm
EnSpm-17_OS	DNA/CMC-EnSpm
EnSpm-17_ZM	DNA/CMC-EnSpm
EnSpm-18_DR	DNA/CMC-EnSpm
EnSpm-18_HMa	DNA/CMC-EnSpm
EnSpm-19_HMa	DNA/CMC-EnSpm
EnSpm-1N1_NS	DNA/CMC-EnSpm
EnSpm-2_FV	DNA/CMC-EnSpm
EnSpm-2_GM	DNA/CMC-EnSpm
EnSpm-2_HM	DNA/CMC-EnSpm
EnSpm-2_MN	DNA/CMC-EnSpm
EnSpm-2_NS	DNA/CMC-EnSpm
EnSpm-2_ROr	DNA/CMC-EnSpm
EnSpm-2_STu	DNA/CMC-EnSpm
EnSpm-2_TA	DNA/CMC-EnSpm
EnSpm-2_TC	DNA/CMC-EnSpm
EnSpm-20_DR	DNA/CMC-EnSpm
EnSpm-21_HMa	DNA/CMC-EnSpm
EnSpm-21_OS	DNA/CMC-EnSpm
EnSpm-21_SBi	DNA/CMC-EnSpm
EnSpm-22_HMa	DNA/CMC-EnSpm
EnSpm-22_SBi	DNA/CMC-EnSpm
EnSpm-22N2_DR	DNA/CMC-EnSpm
EnSpm-23_OS	DNA/CMC-EnSpm
EnSpm-26_OS	DNA/CMC-EnSpm
EnSpm-28_OS	DNA/CMC-EnSpm
EnSpm-3_ALy	DNA/CMC-EnSpm
EnSpm-3_GM	DNA/CMC-EnSpm
EnSpm-3_HV	DNA/CMC-EnSpm
EnSpm-3_NVe	DNA/CMC-EnSpm
EnSpm-3_STu	DNA/CMC-EnSpm
EnSpm-3_TA	DNA/CMC-EnSpm
EnSpm-3_VV	DNA/CMC-EnSpm
EnSpm-30_SBi	DNA/CMC-EnSpm
EnSpm-31_OS	DNA/CMC-EnSpm
EnSpm-34_OS	DNA/CMC-EnSpm
EnSpm-34_SBi	DNA/CMC-EnSpm
EnSpm-36_OS	DNA/CMC-EnSpm
EnSpm-38_OS	DNA/CMC-EnSpm
EnSpm-4_ALy	DNA/CMC-EnSpm
EnSpm-4_DR	DNA/CMC-EnSpm
EnSpm-4_GM	DNA/CMC-EnSpm
EnSpm-4_HM	DNA/CMC-EnSpm
EnSpm-43_SBi	DNA/CMC-EnSpm
EnSpm-5_DR	DNA/CMC-EnSpm
EnSpm-5_HM	DNA/CMC-EnSpm
EnSpm-5_HV	DNA/CMC-EnSpm
EnSpm-5_STu	DNA/CMC-EnSpm
EnSpm-5_VV	DNA/CMC-EnSpm
ENSPM-6_DR	DNA/CMC-EnSpm
EnSpm-6_FV	DNA/CMC-EnSpm
EnSpm-6_STu	DNA/CMC-EnSpm
EnSpm-6_VV	DNA/CMC-EnSpm
EnSpm-6N1_DR	DNA/CMC-EnSpm
EnSpm-7_HM	DNA/CMC-EnSpm
EnSpm-7_MLP	DNA/CMC-EnSpm
EnSpm-7_STu	DNA/CMC-EnSpm
EnSpm-8_ALy	DNA/CMC-EnSpm
EnSpm-8_DR	DNA/CMC-EnSpm
EnSpm-8_HM	DNA/CMC-EnSpm
EnSpm-8_STu	DNA/CMC-EnSpm
EnSpm-9_ALy	DNA/CMC-EnSpm
EnSpm-9_DR	DNA/CMC-EnSpm
EnSpm-9_FV	DNA/CMC-EnSpm
EnSpm-9_HM	DNA/CMC-EnSpm
EnSpm-9_OS	DNA/CMC-EnSpm
EnSpm-9_STu	DNA/CMC-EnSpm
EnSpm-N1_AT	DNA/CMC-EnSpm
EnSpm-N1_DR	DNA/CMC-EnSpm
EnSpm-N1_T	DNA/CMC-EnSpm
EnSpm-N10_DR	DNA/CMC-EnSpm
EnSpm-N10_HM	DNA/CMC-EnSpm
EnSpm-N10_OS	DNA/CMC-EnSpm
EnSpm-N10B_HM	DNA/CMC-EnSpm
EnSpm-N13_DR	DNA/CMC-EnSpm
EnSpm-N18_DR	DNA/CMC-EnSpm
EnSpm-N18_SBi	DNA/CMC-EnSpm
EnSpm-N2_DR	DNA/CMC-EnSpm
EnSpm-N2_NS	DNA/CMC-EnSpm
EnSpm-N2_TA	DNA/CMC-EnSpm
EnSpm-N25_DR	DNA/CMC-EnSpm
EnSpm-N33_DR	DNA/CMC-EnSpm
EnSpm-N34_DR	DNA/CMC-EnSpm
EnSpm-N36_DR	DNA/CMC-EnSpm
EnSpm-N36B_DR	DNA/CMC-EnSpm
EnSpm-N37_DR	DNA/CMC-EnSpm
EnSpm-N4_HM	DNA/CMC-EnSpm
EnSpm-N40B_DR	DNA/CMC-EnSpm
EnSpm-N42_DR	DNA/CMC-EnSpm
EnSpm-N42B_DR	DNA/CMC-EnSpm
EnSpm-N44_DR	DNA/CMC-EnSpm
EnSpm-N48_DR	DNA/CMC-EnSpm
EnSpm-N48B_DR	DNA/CMC-EnSpm
EnSpm-N5_HM	DNA/CMC-EnSpm
EnSpm-N6_HM	DNA/CMC-EnSpm
EnSpm-N6B_HM	DNA/CMC-EnSpm
EnSpm-N7_HM	DNA/CMC-EnSpm
EnSpm1_HV	DNA/CMC-EnSpm
ENSPM1_VV	DNA/CMC-EnSpm
EnSpm2_PTr	DNA/CMC-EnSpm
EnSpm2_SB	DNA/CMC-EnSpm
EnSpm2_TM	DNA/CMC-EnSpm
ENSPM2_VV	DNA/CMC-EnSpm
ENSPM3_ZM	DNA/CMC-EnSpm
ENSPM6_OS	DNA/CMC-EnSpm
Halyomorpha_halys-6_family-207	DNA/CMC-EnSpm
hAT-N76_DR	DNA/CMC-EnSpm
Mariner-N3_DR	DNA/CMC-EnSpm
rnd-1_family-115	DNA/CMC-EnSpm
rnd-1_family-12	DNA/CMC-EnSpm
rnd-1_family-149	DNA/CMC-EnSpm
rnd-1_family-193	DNA/CMC-EnSpm
rnd-1_family-194	DNA/CMC-EnSpm
rnd-1_family-20	DNA/CMC-EnSpm
rnd-1_family-207	DNA/CMC-EnSpm
rnd-1_family-223	DNA/CMC-EnSpm
rnd-1_family-244	DNA/CMC-EnSpm
rnd-1_family-256	DNA/CMC-EnSpm
rnd-1_family-267	DNA/CMC-EnSpm
rnd-1_family-284	DNA/CMC-EnSpm
rnd-1_family-295	DNA/CMC-EnSpm
rnd-1_family-299	DNA/CMC-EnSpm
rnd-1_family-366	DNA/CMC-EnSpm
rnd-1_family-382	DNA/CMC-EnSpm
rnd-1_family-388	DNA/CMC-EnSpm
rnd-1_family-390	DNA/CMC-EnSpm
rnd-1_family-400	DNA/CMC-EnSpm
rnd-1_family-472	DNA/CMC-EnSpm
rnd-1_family-510	DNA/CMC-EnSpm
rnd-1_family-538	DNA/CMC-EnSpm
rnd-1_family-552	DNA/CMC-EnSpm
rnd-1_family-582	DNA/CMC-EnSpm
rnd-1_family-585	DNA/CMC-EnSpm
rnd-1_family-669	DNA/CMC-EnSpm
rnd-1_family-691	DNA/CMC-EnSpm
rnd-1_family-692	DNA/CMC-EnSpm
rnd-1_family-703	DNA/CMC-EnSpm
rnd-1_family-727	DNA/CMC-EnSpm
rnd-1_family-74	DNA/CMC-EnSpm
rnd-1_family-756	DNA/CMC-EnSpm
rnd-1_family-780	DNA/CMC-EnSpm
rnd-1_family-8	DNA/CMC-EnSpm
rnd-1_family-9	DNA/CMC-EnSpm
rnd-5_family-1074	DNA/CMC-EnSpm
rnd-5_family-127	DNA/CMC-EnSpm
rnd-5_family-1344	DNA/CMC-EnSpm
rnd-5_family-2621	DNA/CMC-EnSpm
rnd-5_family-3435	DNA/CMC-EnSpm
rnd-5_family-395	DNA/CMC-EnSpm
rnd-5_family-951	DNA/CMC-EnSpm
rnd-6_family-12433	DNA/CMC-EnSpm
rnd-6_family-1327	DNA/CMC-EnSpm
rnd-6_family-1579	DNA/CMC-EnSpm
rnd-6_family-17041	DNA/CMC-EnSpm
rnd-6_family-1742	DNA/CMC-EnSpm
rnd-6_family-2217	DNA/CMC-EnSpm
rnd-6_family-2330	DNA/CMC-EnSpm
rnd-6_family-2733	DNA/CMC-EnSpm
rnd-6_family-4289	DNA/CMC-EnSpm
rnd-6_family-4703	DNA/CMC-EnSpm
rnd-6_family-4785	DNA/CMC-EnSpm
rnd-6_family-5108	DNA/CMC-EnSpm
rnd-6_family-6142	DNA/CMC-EnSpm
rnd-6_family-7541	DNA/CMC-EnSpm
rnd-6_family-8089	DNA/CMC-EnSpm
rnd-6_family-937	DNA/CMC-EnSpm
TAM2_AM	DNA/CMC-EnSpm
TDC1	DNA/CMC-EnSpm
DNA-2-32_DR	DNA/CMC-EnSpm?
EnSpm-3_CCri	DNA/CMC-EnSpm?
EnSpm-5_CCri	DNA/CMC-EnSpm?
EnSpm-7_CCri	DNA/CMC-EnSpm?
EnSpm-N31_DR	DNA/CMC-EnSpm?
EnSpm-N8_HM	DNA/CMC-EnSpm?
Transib-1_HM	DNA/CMC-Transib
Transib-10_HM	DNA/CMC-Transib
Transib-14_HM	DNA/CMC-Transib
Transib-16_HM	DNA/CMC-Transib
Transib-2_HM	DNA/CMC-Transib
Transib-3_HM	DNA/CMC-Transib
Transib-5_DBi	DNA/CMC-Transib
Transib-6_HM	DNA/CMC-Transib
CryptonH-10_HM	DNA/Crypton
CryptonH-12_HM	DNA/Crypton
Crypton-4_CGi	DNA/Crypton-A
Crypton-7_CGi	DNA/Crypton-A
CryptonA-2_SK	DNA/Crypton-A
CryptonF-1_TS	DNA/Crypton-F
CryptonF-2_ACap	DNA/Crypton-F
CryptonH-1_DR	DNA/Crypton-H
CryptonH-1_HM	DNA/Crypton-H
CryptonH-2_HM	DNA/Crypton-H
CryptonH-3_HM	DNA/Crypton-H
CryptonH-4_HM	DNA/Crypton-H
CryptonH-5_HM	DNA/Crypton-H
CryptonH-6_HM	DNA/Crypton-H
CryptonH-9_HM	DNA/Crypton-H
CryptonV-1_DR	DNA/Crypton-V
CryptonV-2_DR	DNA/Crypton-V
CryptonV-3_DR	DNA/Crypton-V
CryptonV-N1_DR	DNA/Crypton-V
CryptonV-N2_DR	DNA/Crypton-V
CryptonV-N4_DR	DNA/Crypton-V
CryptonV-N5_DR	DNA/Crypton-V
Dada-1_CI	DNA/Dada
Dada-1_TN	DNA/Dada
Dada-tA_DR	DNA/Dada
Dada-tL_DR	DNA/Dada
Dada-U6_DR	DNA/Dada
Dada-U6_SS	DNA/Dada
Ginger1-1_AC	DNA/Ginger-1
Ginger1-1_DR	DNA/Ginger-1
Ginger1-10_HM	DNA/Ginger-1
Ginger1-2_DR	DNA/Ginger-1
Ginger1-5_HM	DNA/Ginger-1
Ginger1-5_OT	DNA/Ginger-1
Ginger1-6_HM	DNA/Ginger-1
Ginger1-8_HM	DNA/Ginger-1
Ginger1-N1_DR	DNA/Ginger-1
Ginger2-1_LS	DNA/Ginger-2
TDD-5	DNA/Ginger-2
DNA-X-5_DR	DNA/hAT
hAT-N115_DR	DNA/hAT
hAT-N2_HM	DNA/hAT
hAT-N2B_HM	DNA/hAT
hAT-N36_DR	DNA/hAT
hAT-N5B_OD	DNA/hAT
hAT-N70_DR	DNA/hAT
HAT12_CB	DNA/hAT
nhAT-2_Avan	DNA/hAT
rnd-1_family-131	DNA/hAT
rnd-6_family-132	DNA/hAT
hAT-N134B_DR	DNA/hAT?
hAT-N185C_DR	DNA/hAT?
AeHerves2	DNA/hAT-Ac
ATHAT1	DNA/hAT-Ac
ATHATN6	DNA/hAT-Ac
ATHATN7	DNA/hAT-Ac
DNA-8-5_DR	DNA/hAT-Ac
DNA-8-9_DR	DNA/hAT-Ac
DNA2-5_DR	DNA/hAT-Ac
DNA8-10_DR	DNA/hAT-Ac
DNA8-20_AP	DNA/hAT-Ac
DNA8-3_CGi	DNA/hAT-Ac
DNA8-6_Mad	DNA/hAT-Ac
hAT-1_BDi	DNA/hAT-Ac
hAT-1_DK	DNA/hAT-Ac
hAT-1_JC	DNA/hAT-Ac
hAT-1_MLP	DNA/hAT-Ac
hAT-1_NN	DNA/hAT-Ac
hAT-1_RC	DNA/hAT-Ac
HAT-10_Mad	DNA/hAT-Ac
hAT-11_OS	DNA/hAT-Ac
HAT-13_Mad	DNA/hAT-Ac
hAT-13_VVi	DNA/hAT-Ac
HAT-16_Mad	DNA/hAT-Ac
hAT-18_LCh	DNA/hAT-Ac
hAT-1N_PTr	DNA/hAT-Ac
hAT-2_TC	DNA/hAT-Ac
hAT-20_ZM	DNA/hAT-Ac
hAT-21_ZM	DNA/hAT-Ac
hAT-27_HM	DNA/hAT-Ac
hAT-29_DR	DNA/hAT-Ac
hAT-2N1_TC	DNA/hAT-Ac
hAT-3_FV	DNA/hAT-Ac
hAT-3_PGr	DNA/hAT-Ac
hAT-3_PTr	DNA/hAT-Ac
hAT-3_TC	DNA/hAT-Ac
hAT-30_HM	DNA/hAT-Ac
hAT-30N1_DR	DNA/hAT-Ac
hAT-37_HM	DNA/hAT-Ac
hAT-4_LCh	DNA/hAT-Ac
hAT-4_MN	DNA/hAT-Ac
hAT-5_MN	DNA/hAT-Ac
hAT-6_STu	DNA/hAT-Ac
hAT-6_VV	DNA/hAT-Ac
hAT-7_FV	DNA/hAT-Ac
HAT-7_Mad	DNA/hAT-Ac
hAT-7_PTr	DNA/hAT-Ac
HAT-7N1_Mad	DNA/hAT-Ac
HAT-7N2_Mad	DNA/hAT-Ac
HAT-8C_Mad	DNA/hAT-Ac
hAT-9_FV	DNA/hAT-Ac
hAT-9_SSa	DNA/hAT-Ac
hAT-N1_SP	DNA/hAT-Ac
hAT-N10_HM	DNA/hAT-Ac
hAT-N102_OS	DNA/hAT-Ac
hAT-N107_DR	DNA/hAT-Ac
HAT-N12_Mad	DNA/hAT-Ac
hAT-N131_DR	DNA/hAT-Ac
hAT-N133_DR	DNA/hAT-Ac
hAT-N136_DR	DNA/hAT-Ac
HAT-N14_Mad	DNA/hAT-Ac
hAT-N159_DR	DNA/hAT-Ac
hAT-N16_LSal	DNA/hAT-Ac
hAT-N182_DR	DNA/hAT-Ac
hAT-N1c_SB	DNA/hAT-Ac
hAT-N20B_OS	DNA/hAT-Ac
hAT-N2A_XT	DNA/hAT-Ac
hAT-N3_NS	DNA/hAT-Ac
hAT-N3_STu	DNA/hAT-Ac
hAT-N31_DR	DNA/hAT-Ac
hAT-N4_STu	DNA/hAT-Ac
hAT-N42B_DR	DNA/hAT-Ac
hAT-N48B_DR	DNA/hAT-Ac
hAT-N48C_DR	DNA/hAT-Ac
hAT-N5_NS	DNA/hAT-Ac
hAT-N53_DR	DNA/hAT-Ac
HAT-N6_Mad	DNA/hAT-Ac
hAT-N64B_DR	DNA/hAT-Ac
hAT-N68_DR	DNA/hAT-Ac
hAT-N74_OS	DNA/hAT-Ac
HAT-N9_Mad	DNA/hAT-Ac
HAT1_DR	DNA/hAT-Ac
hATN-1_HRo	DNA/hAT-Ac
HATN15_DR	DNA/hAT-Ac
rnd-1_family-178	DNA/hAT-Ac
rnd-1_family-208	DNA/hAT-Ac
rnd-1_family-24	DNA/hAT-Ac
rnd-1_family-252	DNA/hAT-Ac
rnd-1_family-271	DNA/hAT-Ac
rnd-1_family-278	DNA/hAT-Ac
rnd-1_family-310	DNA/hAT-Ac
rnd-1_family-329	DNA/hAT-Ac
rnd-1_family-48	DNA/hAT-Ac
rnd-1_family-530	DNA/hAT-Ac
rnd-1_family-64	DNA/hAT-Ac
rnd-1_family-96	DNA/hAT-Ac
rnd-4_family-1456	DNA/hAT-Ac
rnd-4_family-198	DNA/hAT-Ac
rnd-4_family-2247	DNA/hAT-Ac
rnd-5_family-1164	DNA/hAT-Ac
rnd-5_family-133	DNA/hAT-Ac
rnd-5_family-1522	DNA/hAT-Ac
rnd-5_family-1713	DNA/hAT-Ac
rnd-5_family-179	DNA/hAT-Ac
rnd-6_family-1005	DNA/hAT-Ac
rnd-6_family-10373	DNA/hAT-Ac
rnd-6_family-1562	DNA/hAT-Ac
rnd-6_family-1753	DNA/hAT-Ac
rnd-6_family-2421	DNA/hAT-Ac
rnd-6_family-2999	DNA/hAT-Ac
rnd-6_family-3144	DNA/hAT-Ac
rnd-6_family-3418	DNA/hAT-Ac
rnd-6_family-359	DNA/hAT-Ac
rnd-6_family-4014	DNA/hAT-Ac
rnd-6_family-421	DNA/hAT-Ac
rnd-6_family-422	DNA/hAT-Ac
rnd-6_family-4935	DNA/hAT-Ac
rnd-6_family-497	DNA/hAT-Ac
rnd-6_family-6291	DNA/hAT-Ac
rnd-6_family-6491	DNA/hAT-Ac
rnd-6_family-6692	DNA/hAT-Ac
rnd-6_family-752	DNA/hAT-Ac
rnd-6_family-8187	DNA/hAT-Ac
TE1329_SO2_FAM2291	DNA/hAT-Ac
TEMPINDAS-1_SB	DNA/hAT-Ac
TOL2_OL	DNA/hAT-Ac
ZhAT3_ZM	DNA/hAT-Ac
hAT-16N2_LMi	DNA/hAT-Blackjack
hAT-29_HM	DNA/hAT-Blackjack
hAT-4_PBa	DNA/hAT-Blackjack
hAT-N18_AMi	DNA/hAT-Blackjack
hAT-N34_LMi	DNA/hAT-Blackjack
hAT6-2_NV	DNA/hAT-Blackjack
hAT6-2N1_SP	DNA/hAT-Blackjack
Chap6_Xt	DNA/hAT-Charlie
Charlie5	DNA/hAT-Charlie
hAT-11_HRo	DNA/hAT-Charlie
hAT-19_SM	DNA/hAT-Charlie
hAT-1N1_AC	DNA/hAT-Charlie
hAT-2_SM	DNA/hAT-Charlie
hAT-21_CPB	DNA/hAT-Charlie
hAT-25_DR	DNA/hAT-Charlie
hAT-27_LCh	DNA/hAT-Charlie
hAT-2B_SSa	DNA/hAT-Charlie
hAT-2n1_DR	DNA/hAT-Charlie
hAT-33_LMi	DNA/hAT-Charlie
hAT-42_Lch	DNA/hAT-Charlie
hAT-42_SM	DNA/hAT-Charlie
hAT-43_Lch	DNA/hAT-Charlie
hAT-49_SM	DNA/hAT-Charlie
hAT-5_LCh	DNA/hAT-Charlie
hAT-7_SSa	DNA/hAT-Charlie
hAT-76_SM	DNA/hAT-Charlie
hAT-78_SM	DNA/hAT-Charlie
hAT-9_HRo	DNA/hAT-Charlie
hAT-91_SM	DNA/hAT-Charlie
hAT-N127_DR	DNA/hAT-Charlie
hAT-N168_DR	DNA/hAT-Charlie
hAT-N187_DR	DNA/hAT-Charlie
hAT-N1C_CM	DNA/hAT-Charlie
hAT-N21_DR	DNA/hAT-Charlie
hAT-N3_ASi	DNA/hAT-Charlie
hAT-N4_ALy	DNA/hAT-Charlie
HAT3_CI	DNA/hAT-Charlie
hATN-4_ACar	DNA/hAT-Charlie
HATN16_DR	DNA/hAT-Charlie
MicTal-1.251	DNA/hAT-Charlie
rnd-6_family-252	DNA/hAT-Charlie
rnd-6_family-254	DNA/hAT-Charlie
hAT-1_ESi	DNA/hAT-hAT1
hAT-N13_LSal	DNA/hAT-hAT19
hAT-N3_LMi	DNA/hAT-hAT19
DNA-TA-12_CQ	DNA/hAT-hAT19?
hAT-33_HM	DNA/hAT-hAT5
hAT-N83_CPB	DNA/hAT-hAT6
hATm-1_AA	DNA/hAT-hATm
hATm-1_CCo	DNA/hAT-hATm
hATm-12_HM	DNA/hAT-hATm
hATm-19_HM	DNA/hAT-hATm
hATm-28_HM	DNA/hAT-hATm
hATm-31_HM	DNA/hAT-hATm
hATm-33_HM	DNA/hAT-hATm
hATm-35_HM	DNA/hAT-hATm
hATm-4_HM	DNA/hAT-hATm
hATm-40_HM	DNA/hAT-hATm
hATm-47_HM	DNA/hAT-hATm
hATm-54_HM	DNA/hAT-hATm
hATm-57_HM	DNA/hAT-hATm
hATm-58_HM	DNA/hAT-hATm
hATm-6_CcBV	DNA/hAT-hATm
hATw-1_LV	DNA/hAT-hATw
hATw-3_HM	DNA/hAT-hATw
Hogri1	DNA/hAT-hobo
Homo6	DNA/hAT-Pegasus
Halyomorpha_halys-1_family-298	DNA/hAT-Tag1
hAT-1_AMi	DNA/hAT-Tag1
hAT-10_ATr	DNA/hAT-Tag1
hAT-10_VV	DNA/hAT-Tag1
hAT-10N1_VV	DNA/hAT-Tag1
hAT-12_ATr	DNA/hAT-Tag1
hAT-12_FV	DNA/hAT-Tag1
hAT-12_VVi	DNA/hAT-Tag1
hAT-14_SBi	DNA/hAT-Tag1
HAT-17_Mad	DNA/hAT-Tag1
hAT-19_Mad	DNA/hAT-Tag1
hAT-2_HM	DNA/hAT-Tag1
hAT-2_NN	DNA/hAT-Tag1
hAT-2_STu	DNA/hAT-Tag1
hAT-25_SM	DNA/hAT-Tag1
hAT-3_STu	DNA/hAT-Tag1
hAT-32_HM	DNA/hAT-Tag1
HAT-4_Mad	DNA/hAT-Tag1
hAT-4_STu	DNA/hAT-Tag1
HAT-4N1_Mad	DNA/hAT-Tag1
HAT-4N2_Mad	DNA/hAT-Tag1
hAT-5_GM	DNA/hAT-Tag1
hAT-5_PTr	DNA/hAT-Tag1
hAT-5B_PTr	DNA/hAT-Tag1
hAT-6_PTr	DNA/hAT-Tag1
hAT-7_ATr	DNA/hAT-Tag1
hAT-7_VV	DNA/hAT-Tag1
hAT-9_ATr	DNA/hAT-Tag1
hAT-9_SBi	DNA/hAT-Tag1
hAT-9N_SBi	DNA/hAT-Tag1
hAT-N1_NS	DNA/hAT-Tag1
hAT-N2_TC	DNA/hAT-Tag1
hAT-N32_OS	DNA/hAT-Tag1
hAT-N6_ATr	DNA/hAT-Tag1
hAT-N73_OS	DNA/hAT-Tag1
HAT-N8_Mad	DNA/hAT-Tag1
hAT-N83_OS	DNA/hAT-Tag1
rnd-1_family-206	DNA/hAT-Tag1
rnd-1_family-325	DNA/hAT-Tag1
rnd-1_family-340	DNA/hAT-Tag1
rnd-1_family-451	DNA/hAT-Tag1
rnd-1_family-491	DNA/hAT-Tag1
rnd-1_family-499	DNA/hAT-Tag1
rnd-1_family-656	DNA/hAT-Tag1
rnd-5_family-2177	DNA/hAT-Tag1
rnd-5_family-240	DNA/hAT-Tag1
rnd-6_family-2871	DNA/hAT-Tag1
rnd-6_family-2997	DNA/hAT-Tag1
rnd-6_family-2998	DNA/hAT-Tag1
rnd-6_family-5260	DNA/hAT-Tag1
rnd-6_family-5888	DNA/hAT-Tag1
rnd-6_family-647	DNA/hAT-Tag1
rnd-6_family-7754	DNA/hAT-Tag1
TE0600_SO2_FAM1584	DNA/hAT-Tag1
VIHAT2	DNA/hAT-Tag1
VIHAT3	DNA/hAT-Tag1
VIHAT3-N1_VV	DNA/hAT-Tag1
DNA-5-2B_DR	DNA/hAT-Tip100
DNA-5-9_DR	DNA/hAT-Tip100
DNA-8-24_DR	DNA/hAT-Tip100
DNA-8-29_DR	DNA/hAT-Tip100
DNA-8-7_DR	DNA/hAT-Tip100
DNA2-2_CQ	DNA/hAT-Tip100
hAT-1_PTr	DNA/hAT-Tip100
hAT-1_STu	DNA/hAT-Tip100
hAT-12_HM	DNA/hAT-Tip100
HAT-12_Mad	DNA/hAT-Tip100
hAT-13_DR	DNA/hAT-Tip100
HAT-14_Mad	DNA/hAT-Tip100
hAT-15_HRo	DNA/hAT-Tip100
hAT-16_HM	DNA/hAT-Tip100
hAT-28_SSa	DNA/hAT-Tip100
hAT-3_JC	DNA/hAT-Tip100
hAT-31_SM	DNA/hAT-Tip100
hAT-36_CPB	DNA/hAT-Tip100
hAT-39_HM	DNA/hAT-Tip100
hAT-4_PTr	DNA/hAT-Tip100
hAT-41_HM	DNA/hAT-Tip100
hAT-42_HM	DNA/hAT-Tip100
hAT-47_HM	DNA/hAT-Tip100
hAT-51_HM	DNA/hAT-Tip100
hAT-54_HM	DNA/hAT-Tip100
hAT-6_CPB	DNA/hAT-Tip100
hAT-6_HRo	DNA/hAT-Tip100
hAT-6_TC	DNA/hAT-Tip100
hAT-71_HM	DNA/hAT-Tip100
hAT-74_HM	DNA/hAT-Tip100
hAT-80_HM	DNA/hAT-Tip100
hAT-N155_DR	DNA/hAT-Tip100
hAT-N177B_DR	DNA/hAT-Tip100
hAT-N202_DR	DNA/hAT-Tip100
hAT-N22_LSal	DNA/hAT-Tip100
hAT-N23_LMi	DNA/hAT-Tip100
hAT-N33_OS	DNA/hAT-Tip100
hAT-N39_DR	DNA/hAT-Tip100
hAT-N43_OS	DNA/hAT-Tip100
hAT-N47C_DR	DNA/hAT-Tip100
hAT-N5_ACar	DNA/hAT-Tip100
hAT-N79_OS	DNA/hAT-Tip100
hAT-N7B_OS	DNA/hAT-Tip100
rnd-1_family-103	DNA/hAT-Tip100
rnd-1_family-233	DNA/hAT-Tip100
rnd-1_family-234	DNA/hAT-Tip100
rnd-1_family-460	DNA/hAT-Tip100
rnd-1_family-630	DNA/hAT-Tip100
rnd-1_family-663	DNA/hAT-Tip100
rnd-1_family-743	DNA/hAT-Tip100
rnd-4_family-1995	DNA/hAT-Tip100
rnd-5_family-124	DNA/hAT-Tip100
rnd-5_family-1514	DNA/hAT-Tip100
rnd-5_family-1815	DNA/hAT-Tip100
rnd-5_family-4542	DNA/hAT-Tip100
rnd-5_family-653	DNA/hAT-Tip100
rnd-6_family-2749	DNA/hAT-Tip100
rnd-6_family-3353	DNA/hAT-Tip100
rnd-6_family-5756	DNA/hAT-Tip100
rnd-6_family-5959	DNA/hAT-Tip100
TE0135_SO2_FAM1134	DNA/hAT-Tip100
TE0384_SO2_FAM1375	DNA/hAT-Tip100
TE2540_SO2_FAM0600	DNA/hAT-Tip100
TE2627_SO2_FAM0689	DNA/hAT-Tip100
TIP100	DNA/hAT-Tip100
IS3EU-1_CVi	DNA/IS3EU
IS3EU-1_DR	DNA/IS3EU
IS3EU-1_HM	DNA/IS3EU
IS3EU-2_SK	DNA/IS3EU
IS3EU-4_DR	DNA/IS3EU
IS3EU-4N_DR	DNA/IS3EU
IS3EU-N1_CGi	DNA/IS3EU
Kolobok-10N1_CGi	DNA/Kolobok
KolobokE-3_AP	DNA/Kolobok-E
KolobokH-2_RIr	DNA/Kolobok-H
Kolobok-1_NVi	DNA/Kolobok-Hydra
Kolobok-15_HM	DNA/Kolobok-Hydra
Kolobok-3_Aplcal	DNA/Kolobok-Hydra
Kolobok-3_HM	DNA/Kolobok-Hydra
Kolobok-4_HM	DNA/Kolobok-Hydra
Kolobok-7_CGi	DNA/Kolobok-Hydra
Kolobok-1_AP	DNA/Kolobok-T2
Kolobok-1_DR	DNA/Kolobok-T2
Kolobok-2_DR	DNA/Kolobok-T2
Kolobok-2_XT	DNA/Kolobok-T2
Kolobok-3_DR	DNA/Kolobok-T2
Kolobok-4_DR	DNA/Kolobok-T2
Kolobok-N1_PBa	DNA/Kolobok-T2
Kolobok-N4_DR	DNA/Kolobok-T2
KolobokN78B_DR	DNA/Kolobok-T2
REP-4_PBa	DNA/Kolobok-T2
Kolobok-N1_AEc	DNA/Kolobok-T2?
Polinton-1_ACe	DNA/Maverick
Polinton-1_AMi	DNA/Maverick
Polinton-1_DPe	DNA/Maverick
Polinton-1_DR	DNA/Maverick
Polinton-1_LCh	DNA/Maverick
Polinton-1_NVi	DNA/Maverick
Polinton-1_PBa	DNA/Maverick
Polinton-1_PI	DNA/Maverick
Polinton-1_RPr	DNA/Maverick
Polinton-1_TV	DNA/Maverick
Polinton-1_XT	DNA/Maverick
Polinton-10_NVi	DNA/Maverick
Polinton-2_DR	DNA/Maverick
Polinton-2_SP	DNA/Maverick
Polinton-2_TC	DNA/Maverick
Polinton-2_TV	DNA/Maverick
Polinton-2A_NV	DNA/Maverick
Polinton-3_HM	DNA/Maverick
Polinton-3_LMi	DNA/Maverick
Polinton-3_PBa	DNA/Maverick
Polinton-3_RPr	DNA/Maverick
Polinton-3_SP	DNA/Maverick
Polinton-4_DR	DNA/Maverick
Polinton-4_LVa	DNA/Maverick
Polinton-4_RPr	DNA/Maverick
Polinton-4N1_DR	DNA/Maverick
Polinton-5_NVi	DNA/Maverick
Polinton-5_PBa	DNA/Maverick
Polinton-5_SP	DNA/Maverick
Polinton-5B_LMi	DNA/Maverick
Polinton-8_NVi	DNA/Maverick
Polinton-9_NVi	DNA/Maverick
Polinton1_SM	DNA/Maverick
REP_DE	DNA/Maverick
rnd-6_family-1580	DNA/Maverick
rnd-6_family-6562	DNA/Maverick
DNA8-21_DR	DNA/Merlin
Merlin-1_DR	DNA/Merlin
Merlin-1_XT	DNA/Merlin
Merlin-5_HMa	DNA/Merlin
Merlin1m_CE	DNA/Merlin
MERLIN3_SM	DNA/Merlin
MuDr-1_HM	DNA/MULE
Arnold2	DNA/MULE-MuDR
AT9MU1	DNA/MULE-MuDR
ATMU7	DNA/MULE-MuDR
CLOUD-4	DNA/MULE-MuDR
CLOUD-7	DNA/MULE-MuDR
CUMULE	DNA/MULE-MuDR
DNA-9-3N_Mad	DNA/MULE-MuDR
DNA9-2_FV	DNA/MULE-MuDR
DNA9-20_Mad	DNA/MULE-MuDR
DNA9-3_DR	DNA/MULE-MuDR
DNA9-N5_OS	DNA/MULE-MuDR
MDR1	DNA/MULE-MuDR
MDR2	DNA/MULE-MuDR
MERMITE-18	DNA/MULE-MuDR
MERMITE18B	DNA/MULE-MuDR
MERMITE18C	DNA/MULE-MuDR
MERMITE18D	DNA/MULE-MuDR
MuDR-1_ALy	DNA/MULE-MuDR
MuDR-1_ATr	DNA/MULE-MuDR
MuDR-1_ECa	DNA/MULE-MuDR
MuDr-1_HV	DNA/MULE-MuDR
MuDR-1_LMi	DNA/MULE-MuDR
MuDR-1_NV	DNA/MULE-MuDR
MuDR-1_PD	DNA/MULE-MuDR
MuDR-1_PPa	DNA/MULE-MuDR
MuDR-10_ATr	DNA/MULE-MuDR
MuDR-10_CB	DNA/MULE-MuDR
MuDR-10_GM	DNA/MULE-MuDR
MuDR-10_Mad	DNA/MULE-MuDR
MuDR-10_OS	DNA/MULE-MuDR
MuDR-11_ATr	DNA/MULE-MuDR
MuDR-11_GM	DNA/MULE-MuDR
MuDR-113_OS	DNA/MULE-MuDR
MuDR-11B_GM	DNA/MULE-MuDR
MuDR-11N_VV	DNA/MULE-MuDR
MuDR-11N1_ALy	DNA/MULE-MuDR
MuDR-12_ALy	DNA/MULE-MuDR
MuDR-12_SBi	DNA/MULE-MuDR
MuDR-13_ATr	DNA/MULE-MuDR
MuDR-13_VV	DNA/MULE-MuDR
MuDR-13B_ATr	DNA/MULE-MuDR
MuDR-14_ATr	DNA/MULE-MuDR
MuDR-14_OS	DNA/MULE-MuDR
MuDR-14_SBi	DNA/MULE-MuDR
MuDR-16_ALy	DNA/MULE-MuDR
MuDR-17_OS	DNA/MULE-MuDR
MuDR-17_SBi	DNA/MULE-MuDR
MuDR-18_VV	DNA/MULE-MuDR
MuDR-19_OS	DNA/MULE-MuDR
MuDR-1N1_LSal	DNA/MULE-MuDR
MuDr-1x_SP	DNA/MULE-MuDR
MuDR-2_ALy	DNA/MULE-MuDR
MuDR-2_DR	DNA/MULE-MuDR
MuDR-2_FV	DNA/MULE-MuDR
MuDR-2_GM	DNA/MULE-MuDR
MuDr-2_HM	DNA/MULE-MuDR
MuDR-2_TC	DNA/MULE-MuDR
MuDR-21_OS	DNA/MULE-MuDR
MuDR-21_VV	DNA/MULE-MuDR
MuDR-26_OS	DNA/MULE-MuDR
MuDR-2N1_DR	DNA/MULE-MuDR
MuDR-3_ATr	DNA/MULE-MuDR
MuDR-3_DR	DNA/MULE-MuDR
MuDR-3_EPa	DNA/MULE-MuDR
MuDr-3_HM	DNA/MULE-MuDR
MuDR-3_NS	DNA/MULE-MuDR
MuDR-3_PI	DNA/MULE-MuDR
MuDR-4_STu	DNA/MULE-MuDR
MuDR-4_TC	DNA/MULE-MuDR
MuDR-4_VV	DNA/MULE-MuDR
MuDR-4N1_TV	DNA/MULE-MuDR
MuDR-5_ALy	DNA/MULE-MuDR
MuDR-5_EPa	DNA/MULE-MuDR
MuDR-5_FV	DNA/MULE-MuDR
MuDr-5_HM	DNA/MULE-MuDR
MuDR-5_NS	DNA/MULE-MuDR
MuDR-5_OS	DNA/MULE-MuDR
MuDR-5_VV	DNA/MULE-MuDR
MuDR-6_ATr	DNA/MULE-MuDR
MuDR-6_GM	DNA/MULE-MuDR
MuDR-6_Mad	DNA/MULE-MuDR
MuDR-6_OS	DNA/MULE-MuDR
MuDR-6_VV	DNA/MULE-MuDR
MuDR-60_OS	DNA/MULE-MuDR
MuDR-61_OS	DNA/MULE-MuDR
MuDR-64_OS	DNA/MULE-MuDR
MuDR-66_OS	DNA/MULE-MuDR
MuDR-68_OS	DNA/MULE-MuDR
MuDR-7_ATr	DNA/MULE-MuDR
MuDR-7_GM	DNA/MULE-MuDR
MuDR-7_STu	DNA/MULE-MuDR
MuDR-7_VV	DNA/MULE-MuDR
MuDR-73_OS	DNA/MULE-MuDR
MuDR-74_OS	DNA/MULE-MuDR
MuDR-79_OS	DNA/MULE-MuDR
MuDR-8_FV	DNA/MULE-MuDR
MuDR-8_GM	DNA/MULE-MuDR
MuDR-8_Mad	DNA/MULE-MuDR
MuDR-8_OS	DNA/MULE-MuDR
MuDR-8_VV	DNA/MULE-MuDR
MuDR-86_OS	DNA/MULE-MuDR
MuDR-87_OS	DNA/MULE-MuDR
MuDR-88_OS	DNA/MULE-MuDR
MuDR-9_ATr	DNA/MULE-MuDR
MuDR-9_OS	DNA/MULE-MuDR
MuDR-92_OS	DNA/MULE-MuDR
MuDR-94_OS	DNA/MULE-MuDR
MuDR-98_OS	DNA/MULE-MuDR
MuDR-N1_NV	DNA/MULE-MuDR
MuDR-N1_ZM	DNA/MULE-MuDR
MuDR-N10_ALy	DNA/MULE-MuDR
MuDR-N105_OS	DNA/MULE-MuDR
MuDR-N113_OS	DNA/MULE-MuDR
MuDR-N118C_OS	DNA/MULE-MuDR
MuDR-N119_OS	DNA/MULE-MuDR
MuDR-N123_OS	DNA/MULE-MuDR
MuDR-N125F_OS	DNA/MULE-MuDR
MuDR-N138_OS	DNA/MULE-MuDR
MuDR-N147_OS	DNA/MULE-MuDR
MuDR-N154_OS	DNA/MULE-MuDR
MuDR-N166_OS	DNA/MULE-MuDR
MuDR-N17_ALy	DNA/MULE-MuDR
MuDR-N189_OS	DNA/MULE-MuDR
MuDR-N206C_OS	DNA/MULE-MuDR
MuDR-N218_OS	DNA/MULE-MuDR
MuDR-N220_OS	DNA/MULE-MuDR
MuDR-N224_OS	DNA/MULE-MuDR
MuDR-N251_OS	DNA/MULE-MuDR
MuDR-N254_OS	DNA/MULE-MuDR
MuDR-N2B_ATr	DNA/MULE-MuDR
MuDR-N2B_NS	DNA/MULE-MuDR
MuDR-N301_OS	DNA/MULE-MuDR
MuDR-N307_OS	DNA/MULE-MuDR
MuDR-N312_OS	DNA/MULE-MuDR
MuDR-N328_OS	DNA/MULE-MuDR
MuDR-N330_OS	DNA/MULE-MuDR
MuDR-N338_OS	DNA/MULE-MuDR
MuDR-N341_OS	DNA/MULE-MuDR
MuDR-N48_OS	DNA/MULE-MuDR
MuDR-N7_ALy	DNA/MULE-MuDR
MuDR-N7_OS	DNA/MULE-MuDR
MuDR-N72_OS	DNA/MULE-MuDR
MuDR-N74C_OS	DNA/MULE-MuDR
MuDR-N81D_OS	DNA/MULE-MuDR
MuDR-N88_OS	DNA/MULE-MuDR
MuDR-N9_NS	DNA/MULE-MuDR
MuDR-N92B_OS	DNA/MULE-MuDR
MuDR-N96B_OS	DNA/MULE-MuDR
MuDR-N97_OS	DNA/MULE-MuDR
MuDR-N99B_OS	DNA/MULE-MuDR
MuDR-N99C_OS	DNA/MULE-MuDR
MuDR1_HV	DNA/MULE-MuDR
Mudr5_OS	DNA/MULE-MuDR
MUDRAVI1	DNA/MULE-MuDR
MUDRAVI2	DNA/MULE-MuDR
MUDRB_PT	DNA/MULE-MuDR
MUDROS2	DNA/MULE-MuDR
MUDSOLT1	DNA/MULE-MuDR
MUMET1	DNA/MULE-MuDR
MUMET2	DNA/MULE-MuDR
MUMT	DNA/MULE-MuDR
MuSHAN_MT	DNA/MULE-MuDR
OSTE33	DNA/MULE-MuDR
rnd-1_family-135	DNA/MULE-MuDR
rnd-1_family-225	DNA/MULE-MuDR
rnd-1_family-23	DNA/MULE-MuDR
rnd-1_family-26	DNA/MULE-MuDR
rnd-1_family-324	DNA/MULE-MuDR
rnd-1_family-37	DNA/MULE-MuDR
rnd-1_family-397	DNA/MULE-MuDR
rnd-1_family-418	DNA/MULE-MuDR
rnd-1_family-47	DNA/MULE-MuDR
rnd-1_family-521	DNA/MULE-MuDR
rnd-1_family-529	DNA/MULE-MuDR
rnd-1_family-547	DNA/MULE-MuDR
rnd-1_family-55	DNA/MULE-MuDR
rnd-1_family-611	DNA/MULE-MuDR
rnd-1_family-650	DNA/MULE-MuDR
rnd-1_family-675	DNA/MULE-MuDR
rnd-1_family-720	DNA/MULE-MuDR
rnd-1_family-73	DNA/MULE-MuDR
rnd-1_family-80	DNA/MULE-MuDR
rnd-1_family-93	DNA/MULE-MuDR
rnd-4_family-113	DNA/MULE-MuDR
rnd-4_family-22	DNA/MULE-MuDR
rnd-4_family-278	DNA/MULE-MuDR
rnd-5_family-1147	DNA/MULE-MuDR
rnd-5_family-1241	DNA/MULE-MuDR
rnd-5_family-1242	DNA/MULE-MuDR
rnd-5_family-1389	DNA/MULE-MuDR
rnd-5_family-1547	DNA/MULE-MuDR
rnd-5_family-1593	DNA/MULE-MuDR
rnd-5_family-1666	DNA/MULE-MuDR
rnd-5_family-1937	DNA/MULE-MuDR
rnd-5_family-1984	DNA/MULE-MuDR
rnd-5_family-2215	DNA/MULE-MuDR
rnd-5_family-244	DNA/MULE-MuDR
rnd-5_family-2937	DNA/MULE-MuDR
rnd-5_family-4279	DNA/MULE-MuDR
rnd-5_family-492	DNA/MULE-MuDR
rnd-5_family-532	DNA/MULE-MuDR
rnd-5_family-89	DNA/MULE-MuDR
rnd-6_family-1358	DNA/MULE-MuDR
rnd-6_family-1494	DNA/MULE-MuDR
rnd-6_family-15900	DNA/MULE-MuDR
rnd-6_family-15917	DNA/MULE-MuDR
rnd-6_family-1594	DNA/MULE-MuDR
rnd-6_family-1765	DNA/MULE-MuDR
rnd-6_family-1774	DNA/MULE-MuDR
rnd-6_family-2132	DNA/MULE-MuDR
rnd-6_family-21963	DNA/MULE-MuDR
rnd-6_family-253	DNA/MULE-MuDR
rnd-6_family-2767	DNA/MULE-MuDR
rnd-6_family-3044	DNA/MULE-MuDR
rnd-6_family-356	DNA/MULE-MuDR
rnd-6_family-3582	DNA/MULE-MuDR
rnd-6_family-3768	DNA/MULE-MuDR
rnd-6_family-5215	DNA/MULE-MuDR
rnd-6_family-6977	DNA/MULE-MuDR
rnd-6_family-7539	DNA/MULE-MuDR
rnd-6_family-9332	DNA/MULE-MuDR
SHAMUDRA3_MT	DNA/MULE-MuDR
SHAMUDRAV_MT	DNA/MULE-MuDR
TE0189_SO2_FAM1185	DNA/MULE-MuDR
Vandal11	DNA/MULE-MuDR
Vandal13	DNA/MULE-MuDR
Vandal18	DNA/MULE-MuDR
Vandal2	DNA/MULE-MuDR
Vandal22	DNA/MULE-MuDR
Vandal2N1	DNA/MULE-MuDR
Vandal3	DNA/MULE-MuDR
Vandal4	DNA/MULE-MuDR
Vandal7	DNA/MULE-MuDR
Vandal8	DNA/MULE-MuDR
XIKE	DNA/MULE-MuDR
DNA9-3C_Mad	DNA/MULE-MuDR?
MuDR-N1_LMi	DNA/MULE-MuDR?
MuDR-N3_ATr	DNA/MULE-MuDR?
MuDR-N4_ATr	DNA/MULE-MuDR?
Rehavkus-1_CS	DNA/MULE-NOF
Rehavkus-1_NVi	DNA/MULE-NOF
MuDRx-1_BTa	DNA/MULE-Ricksha
Novosib-5_CR	DNA/Novosib
Novosib-6_CR	DNA/Novosib
AgaP8	DNA/P
DNA-8-1_HM	DNA/P
DNA8-8_HM	DNA/P
Galileo_DW	DNA/P
P-1_DBp	DNA/P
P-1_DR	DNA/P
P-1_LHu	DNA/P
P-11_HM	DNA/P
P-14_HM	DNA/P
P-18_LSal	DNA/P
P-2_HM	DNA/P
P-2_Hrobusta	DNA/P
P-2_LG	DNA/P
P-2_PBa	DNA/P
P-26_HM	DNA/P
P-27_HM	DNA/P
P-28_HM	DNA/P
P-29_HM	DNA/P
P-30_HM	DNA/P
P-34_HM	DNA/P
P-38_HMa	DNA/P
P-39_HMa	DNA/P
P-6_LSal	DNA/P
P-7_HM	DNA/P
P-N1_CTe	DNA/P
ATIS112A	DNA/PIF-Harbinger
DNA-1-7_DR	DNA/PIF-Harbinger
DNA3-11_CGi	DNA/PIF-Harbinger
DNA3-11_XL	DNA/PIF-Harbinger
DNA3-13B_CGi	DNA/PIF-Harbinger
DNA3-2_OS	DNA/PIF-Harbinger
DNA3-5_Mad	DNA/PIF-Harbinger
DNA3-6_STu	DNA/PIF-Harbinger
HARB-2_ALy	DNA/PIF-Harbinger
HARB-2_STu	DNA/PIF-Harbinger
HARB-2B_Mad	DNA/PIF-Harbinger
HARB-4N1_Mad	DNA/PIF-Harbinger
HARB-5_FV	DNA/PIF-Harbinger
HARB-5_Mad	DNA/PIF-Harbinger
HARB-6_ALy	DNA/PIF-Harbinger
HARB-9N1_OS	DNA/PIF-Harbinger
HARB-N12_SBi	DNA/PIF-Harbinger
HARB-N9_ZM	DNA/PIF-Harbinger
Harbinger-1_ATr	DNA/PIF-Harbinger
Harbinger-1_BF	DNA/PIF-Harbinger
Harbinger-1_DR	DNA/PIF-Harbinger
Harbinger-1_MLP	DNA/PIF-Harbinger
Harbinger-1_MN	DNA/PIF-Harbinger
Harbinger-1_VV	DNA/PIF-Harbinger
Harbinger-1_XT	DNA/PIF-Harbinger
Harbinger-2_DR	DNA/PIF-Harbinger
Harbinger-3_MLP	DNA/PIF-Harbinger
Harbinger-3_PGr	DNA/PIF-Harbinger
Harbinger-3N3B_VV	DNA/PIF-Harbinger
Harbinger-4_CGi	DNA/PIF-Harbinger
Harbinger-4_MLP	DNA/PIF-Harbinger
Harbinger-4B_PSt	DNA/PIF-Harbinger
Harbinger-4C_PSt	DNA/PIF-Harbinger
Harbinger-4D_PSt	DNA/PIF-Harbinger
Harbinger-5_CGi	DNA/PIF-Harbinger
Harbinger-70_CCri	DNA/PIF-Harbinger
Harbinger-8_DR	DNA/PIF-Harbinger
Harbinger-8_PI	DNA/PIF-Harbinger
Harbinger-N16_DR	DNA/PIF-Harbinger
Harbinger-N17_DR	DNA/PIF-Harbinger
Harbinger-N2_CGi	DNA/PIF-Harbinger
Harbinger-N33_DR	DNA/PIF-Harbinger
Harbinger-N54_OS	DNA/PIF-Harbinger
Harbinger1_PTr	DNA/PIF-Harbinger
Harbinger2-1_AAp	DNA/PIF-Harbinger
Harbinger2-1_NV	DNA/PIF-Harbinger
Harbinger2-2_ES	DNA/PIF-Harbinger
Harbinger2-2_HM	DNA/PIF-Harbinger
LatiHarb1-N3B	DNA/PIF-Harbinger
MtPH-A5-Ia	DNA/PIF-Harbinger
MtPH-A6-2-Ia	DNA/PIF-Harbinger
MtPH-A6-3-Ia	DNA/PIF-Harbinger
MtPH-E-Ia	DNA/PIF-Harbinger
MtPH-E-IIa	DNA/PIF-Harbinger
PIF_Harbinger_1.Smoe	DNA/PIF-Harbinger
rnd-1_family-493	DNA/PIF-Harbinger
rnd-4_family-454	DNA/PIF-Harbinger
rnd-5_family-3326	DNA/PIF-Harbinger
rnd-5_family-840	DNA/PIF-Harbinger
rnd-5_family-965	DNA/PIF-Harbinger
rnd-6_family-1352	DNA/PIF-Harbinger
rnd-6_family-3020	DNA/PIF-Harbinger
rnd-6_family-3341	DNA/PIF-Harbinger
rnd-6_family-3798	DNA/PIF-Harbinger
rnd-6_family-8673	DNA/PIF-Harbinger
rnd-6_family-877	DNA/PIF-Harbinger
rnd-6_family-9377	DNA/PIF-Harbinger
Turmoil1	DNA/PIF-Harbinger
Turmoil2	DNA/PIF-Harbinger
VHARB4_VV	DNA/PIF-Harbinger
HARB-N1_TC	DNA/PIF-Harbinger
Harbinger-21_PGr	DNA/PIF-Harbinger?
HarbingerS-7_PI	DNA/PIF-Harbinger?
ISL2EU-1_ADi	DNA/PIF-HarbS
ISL2EU-1_CGi	DNA/PIF-ISL2EU
ISL2EU-18_CGi	DNA/PIF-ISL2EU
ISL2EU-6_HM	DNA/PIF-ISL2EU
ISL2EU-7_CGi	DNA/PIF-ISL2EU
ISL2EU-8_CGi	DNA/PIF-ISL2EU
ISL2EU-17_CGi	DNA/PIF-ISL2EU
ISL2EU-6_CGi	DNA/PIF-Spy
ISL2EU-N1_CGi	DNA/PIF-Spy
ISL2EU-N5B_CGi	DNA/PIF-Spy
ISL2EU-N7B_CGi	DNA/PIF-Spy
piggyBac-1_DW	DNA/PIF-Spy
piggyBac-1_PR	DNA/PiggyBac
piggyBac-1_XT	DNA/PiggyBac
piggyBac-12_LMi	DNA/PiggyBac
piggyBac-18_SM	DNA/PiggyBac
piggyBac-2_BF	DNA/PiggyBac
piggyBac-2_CGi	DNA/PiggyBac
piggyBac-3_RPr	DNA/PiggyBac
piggyBac-3_SSa	DNA/PiggyBac
piggyBac-N1_DR	DNA/PiggyBac
piggyBac-N3_BF	DNA/PiggyBac
piggyBac-N5_DR	DNA/PiggyBac
piggyBac-N5B_DR	DNA/PiggyBac
piggyBac1_AG	DNA/PiggyBac
piggyBacA-1_DPur	DNA/PiggyBac
Sola1-1_AC	DNA/PiggyBac-A
Sola1-1_ACas	DNA/Sola-1
Sola1-1_PPa	DNA/Sola-1
Sola1-1_Smoe	DNA/Sola-1
Sola1-2_AC	DNA/Sola-1
Sola1-5_LMi	DNA/Sola-1
Sola1-N1B_CQ	DNA/Sola-1
TDR17B	DNA/Sola-1
TE1840_SO2_FAM0277	DNA/Sola-1
Sola2-1_AAe	DNA/Sola-1
Sola2-1_HM	DNA/Sola-2
Sola2-1_LSal	DNA/Sola-2
Sola2-2_NVi	DNA/Sola-2
Sola2-3_LMi	DNA/Sola-2
Sola2-5_AAe	DNA/Sola-2
Sola2-7_HMa	DNA/Sola-2
Sola2-N1_LSal	DNA/Sola-2
DNA4-26_CGi	DNA/Sola-2
Sola3-1_BF	DNA/Sola-3
Sola3-1_CapOwc	DNA/Sola-3
Sola3-3_HM	DNA/Sola-3
Sola3-N1_SK	DNA/Sola-3
DNA-TA-4_DR	DNA/Sola-3
Mariner-N5C_DR	DNA/TcMar
DNA-TA-9_AAe	DNA/TcMar
Mariner-19_HM	DNA/TcMar?
Mariner-2_MBr	DNA/TcMar-Fot1
Mariner-23_HM	DNA/TcMar-Fot1
Mariner-24_CGi	DNA/TcMar-Fot1
Mariner-26_HM	DNA/TcMar-Fot1
Mariner-27_HM	DNA/TcMar-Fot1
Mariner-29_HM	DNA/TcMar-Fot1
Mariner-30_HM	DNA/TcMar-Fot1
Mariner-31_HM	DNA/TcMar-Fot1
Mariner-33_HM	DNA/TcMar-Fot1
Mariner-36_HM	DNA/TcMar-Fot1
Mariner-39_HM	DNA/TcMar-Fot1
Mariner-46_HM	DNA/TcMar-Fot1
Mariner-5_MLe	DNA/TcMar-Fot1
Mariner-8_HM	DNA/TcMar-Fot1
Mariner-9_CGi	DNA/TcMar-Fot1
Mariner-9_HM	DNA/TcMar-Fot1
Mariner-N41_DR	DNA/TcMar-Fot1
DNA-2-3_DR	DNA/TcMar-Fot1
Mariner-39_SSa	DNA/TcMar-ISRm11
Mariner-N18_DR	DNA/TcMar-ISRm11
Mariner-N23_DRe	DNA/TcMar-ISRm11
Mariner-N29_DR	DNA/TcMar-ISRm11
Mariner-N8B_LMi	DNA/TcMar-ISRm11
AVMAR1A	DNA/TcMar-m44
CraTho-1.238	DNA/TcMar-Mariner
Mariner-15_LHu	DNA/TcMar-Mariner
Mariner-65_HSal	DNA/TcMar-Mariner
Mariner5_CB	DNA/TcMar-Mariner
nMar-16_Hpar	DNA/TcMar-Mariner
Mariner-25_LCh	DNA/TcMar-Mariner
Mariner-36_CGi	DNA/TcMar-Pogo
Mariner-2_OS	DNA/TcMar-Pogo
Mariner-4_OS	DNA/TcMar-Stowaway
STOWAWAY50_OS	DNA/TcMar-Stowaway
DNA-4_RPr	DNA/TcMar-Stowaway
DNA-7_LMi	DNA/TcMar-Tc1
Mariner-10_PGr	DNA/TcMar-Tc1
Mariner-15_SIn	DNA/TcMar-Tc1
Mariner-17_AEc	DNA/TcMar-Tc1
Mariner-29_RPr	DNA/TcMar-Tc1
Mariner-35N1_SIn	DNA/TcMar-Tc1
Mariner-50_LMi	DNA/TcMar-Tc1
Mariner-7_DRh	DNA/TcMar-Tc1
Mariner-9_BM	DNA/TcMar-Tc1
Mariner-N6_SIn	DNA/TcMar-Tc1
Tc1-1Per	DNA/TcMar-Tc1
TE2732_SO2_FAM0803	DNA/TcMar-Tc1
TE3283_SO2_FAM581	DNA/TcMar-Tc1
DNA2-30_CGi	DNA/TcMar-Tc1
Mariner-18_DR	DNA/TcMar-Tc2
SMAR22	DNA/TcMar-Tc2
Mariner3-3_LMi	DNA/TcMar-Tc2
MARINER54_CB	DNA/TcMar-Tc4
ChiLan-1.247	DNA/TcMar-Tc4
CryFer-1.192	DNA/TcMar-Tigger
DNA4_Xt	DNA/TcMar-Tigger
HipArm-3.567	DNA/TcMar-Tigger
Mariner-27_SM	DNA/TcMar-Tigger
Mariner-8_Crp	DNA/TcMar-Tigger
Mariner-N11C_Crp	DNA/TcMar-Tigger
Mariner-N30_LMi	DNA/TcMar-Tigger
PanPar-1.145	DNA/TcMar-Tigger
PumCon-1.197	DNA/TcMar-Tigger
Tigger10	DNA/TcMar-Tigger
DNA-4-4_DR	DNA/TcMar-Tigger
Harbinger-N2_SP	DNA/Zator
Zator-1_CGi	DNA/Zator
Zator-3_HM	DNA/Zator
DNA-21_CCri	DNA/Zator
DNA7-N1_DR	DNA/Zisupton
TE1797_SO2_FAM0273	DNA/Zisupton
Zisupton-1_DR	DNA/Zisupton
Zisupton-3_DR	DNA/Zisupton
Zisupton-5_DR	DNA/Zisupton
Zisupton-6_DR	DNA/Zisupton
Zisupton-7_DR	DNA/Zisupton
ATRAN	DNA/Zisupton
REP2-2_TT	DNA?
rnd-1_family-16	LINE
rnd-1_family-165	LINE
rnd-1_family-180	LINE
rnd-1_family-184	LINE
rnd-1_family-185	LINE
rnd-1_family-211	LINE
rnd-1_family-212	LINE
rnd-1_family-221	LINE
rnd-1_family-239	LINE
rnd-1_family-274	LINE
rnd-1_family-286	LINE
rnd-1_family-320	LINE
rnd-1_family-322	LINE
rnd-1_family-323	LINE
rnd-1_family-326	LINE
rnd-1_family-362	LINE
rnd-1_family-378	LINE
rnd-1_family-379	LINE
rnd-1_family-409	LINE
rnd-1_family-423	LINE
rnd-1_family-435	LINE
rnd-1_family-44	LINE
rnd-1_family-441	LINE
rnd-1_family-449	LINE
rnd-1_family-465	LINE
rnd-1_family-474	LINE
rnd-1_family-502	LINE
rnd-1_family-503	LINE
rnd-1_family-507	LINE
rnd-1_family-513	LINE
rnd-1_family-525	LINE
rnd-1_family-533	LINE
rnd-1_family-544	LINE
rnd-1_family-545	LINE
rnd-1_family-561	LINE
rnd-1_family-591	LINE
rnd-1_family-596	LINE
rnd-1_family-610	LINE
rnd-1_family-613	LINE
rnd-1_family-65	LINE
rnd-1_family-66	LINE
rnd-1_family-693	LINE
rnd-1_family-700	LINE
rnd-1_family-708	LINE
rnd-1_family-740	LINE
rnd-1_family-747	LINE
rnd-1_family-749	LINE
rnd-1_family-751	LINE
rnd-1_family-765	LINE
rnd-1_family-775	LINE
rnd-1_family-89	LINE
rnd-1_family-92	LINE
rnd-4_family-10	LINE
rnd-4_family-1126	LINE
rnd-4_family-137	LINE
rnd-4_family-236	LINE
rnd-4_family-237	LINE
rnd-4_family-256	LINE
rnd-4_family-360	LINE
rnd-4_family-441	LINE
rnd-4_family-49	LINE
rnd-4_family-51	LINE
rnd-4_family-63	LINE
rnd-4_family-68	LINE
rnd-4_family-808	LINE
rnd-5_family-1094	LINE
rnd-5_family-1182	LINE
rnd-5_family-1230	LINE
rnd-5_family-1430	LINE
rnd-5_family-1637	LINE
rnd-5_family-1685	LINE
rnd-5_family-1690	LINE
rnd-5_family-1785	LINE
rnd-5_family-1945	LINE
rnd-5_family-2276	LINE
rnd-5_family-2513	LINE
rnd-5_family-2539	LINE
rnd-5_family-2602	LINE
rnd-5_family-2737	LINE
rnd-5_family-2754	LINE
rnd-5_family-300	LINE
rnd-5_family-311	LINE
rnd-5_family-3230	LINE
rnd-5_family-3260	LINE
rnd-5_family-3288	LINE
rnd-5_family-3462	LINE
rnd-5_family-393	LINE
rnd-5_family-3999	LINE
rnd-5_family-411	LINE
rnd-5_family-4621	LINE
rnd-5_family-524	LINE
rnd-5_family-58	LINE
rnd-5_family-760	LINE
rnd-5_family-943	LINE
rnd-6_family-102	LINE
rnd-6_family-10712	LINE
rnd-6_family-11016	LINE
rnd-6_family-11157	LINE
rnd-6_family-1132	LINE
rnd-6_family-1227	LINE
rnd-6_family-1353	LINE
rnd-6_family-13530	LINE
rnd-6_family-13799	LINE
rnd-6_family-1437	LINE
rnd-6_family-14844	LINE
rnd-6_family-1549	LINE
rnd-6_family-1582	LINE
rnd-6_family-16329	LINE
rnd-6_family-1639	LINE
rnd-6_family-1673	LINE
rnd-6_family-17258	LINE
rnd-6_family-1780	LINE
rnd-6_family-1839	LINE
rnd-6_family-18860	LINE
rnd-6_family-1949	LINE
rnd-6_family-2026	LINE
rnd-6_family-20435	LINE
rnd-6_family-2113	LINE
rnd-6_family-2133	LINE
rnd-6_family-2184	LINE
rnd-6_family-2197	LINE
rnd-6_family-2198	LINE
rnd-6_family-2239	LINE
rnd-6_family-227	LINE
rnd-6_family-23301	LINE
rnd-6_family-2398	LINE
rnd-6_family-2531	LINE
rnd-6_family-2657	LINE
rnd-6_family-2811	LINE
rnd-6_family-2888	LINE
rnd-6_family-2893	LINE
rnd-6_family-2994	LINE
rnd-6_family-3035	LINE
rnd-6_family-3068	LINE
rnd-6_family-3159	LINE
rnd-6_family-3187	LINE
rnd-6_family-3197	LINE
rnd-6_family-3291	LINE
rnd-6_family-33	LINE
rnd-6_family-3305	LINE
rnd-6_family-3381	LINE
rnd-6_family-3609	LINE
rnd-6_family-3641	LINE
rnd-6_family-3647	LINE
rnd-6_family-3772	LINE
rnd-6_family-386	LINE
rnd-6_family-4102	LINE
rnd-6_family-4226	LINE
rnd-6_family-4347	LINE
rnd-6_family-436	LINE
rnd-6_family-4376	LINE
rnd-6_family-4381	LINE
rnd-6_family-4496	LINE
rnd-6_family-4535	LINE
rnd-6_family-456	LINE
rnd-6_family-4572	LINE
rnd-6_family-4603	LINE
rnd-6_family-4977	LINE
rnd-6_family-5213	LINE
rnd-6_family-54	LINE
rnd-6_family-5430	LINE
rnd-6_family-557	LINE
rnd-6_family-5654	LINE
rnd-6_family-5766	LINE
rnd-6_family-5768	LINE
rnd-6_family-5802	LINE
rnd-6_family-5863	LINE
rnd-6_family-5864	LINE
rnd-6_family-59	LINE
rnd-6_family-5907	LINE
rnd-6_family-5972	LINE
rnd-6_family-5988	LINE
rnd-6_family-6028	LINE
rnd-6_family-6106	LINE
rnd-6_family-6336	LINE
rnd-6_family-637	LINE
rnd-6_family-6387	LINE
rnd-6_family-66	LINE
rnd-6_family-663	LINE
rnd-6_family-667	LINE
rnd-6_family-6677	LINE
rnd-6_family-675	LINE
rnd-6_family-7026	LINE
rnd-6_family-7030	LINE
rnd-6_family-7185	LINE
rnd-6_family-7307	LINE
rnd-6_family-731	LINE
rnd-6_family-7560	LINE
rnd-6_family-7970	LINE
rnd-6_family-798	LINE
rnd-6_family-8043	LINE
rnd-6_family-8142	LINE
rnd-6_family-8174	LINE
rnd-6_family-8222	LINE
rnd-6_family-8404	LINE
rnd-6_family-8451	LINE
rnd-6_family-8560	LINE
rnd-6_family-8908	LINE
rnd-6_family-9074	LINE
rnd-6_family-9171	LINE
rnd-6_family-9259	LINE
rnd-6_family-9342	LINE
rnd-6_family-9413	LINE
rnd-6_family-9422	LINE
rnd-6_family-9832	LINE
CR1-1_CTe	LINE
CR1-1_LSal	LINE/CR1
CR1-1_XL	LINE/CR1
CR1-106_AAe	LINE/CR1
CR1-16_HRo	LINE/CR1
CR1-2_DAn	LINE/CR1
CR1-2_DF	LINE/CR1
CR1-21_CQ	LINE/CR1
CR1-22-NV	LINE/CR1
CR1-3_DK	LINE/CR1
CR1-3N1_LMi	LINE/CR1
CR1-4_CRem	LINE/CR1
CR1-4_DAn	LINE/CR1
CR1-47_AAe	LINE/CR1
CR1-49_HM	LINE/CR1
CR1-6_CJap	LINE/CR1
CR1-64_HM	LINE/CR1
CR1-69_HM	LINE/CR1
CR1-73_AAe	LINE/CR1
CR1_8_Hmel.B	LINE/CR1
CR1_Ele12	LINE/CR1
rnd-1_family-126	LINE/CR1
TE2281_SO2_FAM0345	LINE/CR1
CR1-45_BF	LINE/CR1
CRE-1_ACas	LINE/CR1-Zenon
Cre-1_NV	LINE/CRE
CRE-15_CCri	LINE/CRE
CRE-2_HRo	LINE/CRE
CRE2	LINE/CRE
MoTeR2	LINE/CRE
Ambal-2_FCy	LINE/CRE
Odin-2	LINE/CRE-Ambal
Odin-24_OD	LINE/CRE-Odin
Deceiver-1_CCO	LINE/CRE-Odin
Dong_FR	LINE/Deceiver
R4-2_HG	LINE/Dong-R4
Halyomorpha_halys-1_family-278	LINE/Dong-R4
I-1_NVi	LINE/I
I-1_RPr	LINE/I
I-11_LMi	LINE/I
I-3_AC	LINE/I
I-4_RPr	LINE/I
I-5B_AAe	LINE/I
I-7_BTa	LINE/I
I-77_AAe	LINE/I
I-9_AAe	LINE/I
I_Ele35	LINE/I
Ingi-1_HMi	LINE/I
Nimb-1_MMa	LINE/I
Nimb-10_LMi	LINE/I
Nimb-11_DR	LINE/I
Nimb-25_LMi	LINE/I
Nimb-26_LMi	LINE/I
Nimb-4_DR	LINE/I
NonLTR-1_LVa	LINE/I
NonLTR-7_LVa	LINE/I
TE3224_SO2_FAM324	LINE/I
TE3360_SO2_FAM805	LINE/I
TE3361_SO2_FAM805	LINE/I
Ag-Outcast-2	LINE/I
BS	LINE/I-Jockey
Jockey-1_Dro	LINE/I-Jockey
Jockey-3_DGri	LINE/I-Jockey
Jockey-7_DYa	LINE/I-Jockey
Outcast-1_DEl	LINE/I-Jockey
Outcast-19_AAe	LINE/I-Jockey
AcoCah-6.18	LINE/I-Jockey
AnoCau-1.12	LINE/L1
AnoCau-4.20	LINE/L1
ATLINEIII	LINE/L1
BNR1	LINE/L1
BvL1	LINE/L1
BvL1-2	LINE/L1
CebAlb-1.19	LINE/L1
ChoHof-1.27	LINE/L1
ChoHof-6.463	LINE/L1
CraTho-1.82	LINE/L1
CriGri-1.240	LINE/L1
CriGri-1.271	LINE/L1
CteGun-1.48	LINE/L1
CteSoc-1.67	LINE/L1
CteSoc-3.223	LINE/L1
DasPun-1.106	LINE/L1
DasPun-1.53	LINE/L1
DolPat-1.189	LINE/L1
EllLut-5.682	LINE/L1
EriEur-6.492	LINE/L1
FukDam-1.120	LINE/L1
FukDam-4.301	LINE/L1
GalVar-1.124	LINE/L1
GalVar-1.49	LINE/L1
GalVar-5.360	LINE/L1
HAL1-1D_Tbel	LINE/L1
HAL1-1E_Cpo	LINE/L1
HAL1-1F_Cpo	LINE/L1
HAL1-1G_Cpo	LINE/L1
HAL1-4C_Cpo	LINE/L1
HelPar-6.244	LINE/L1
HipArm-1.72	LINE/L1
HipArm-5.21	LINE/L1
HipGal-1.158	LINE/L1
HipGal-1.43	LINE/L1
L1-1_ATr	LINE/L1
L1-1_Crp	LINE/L1
L1-1_ECa	LINE/L1
L1-1_GM	LINE/L1
L1-1_GR	LINE/L1
L1-1_JC	LINE/L1
L1-1_Mad	LINE/L1
[truncated: 15,378 more rows]

## Sheet: Supplementary Table 6
Supplementary Table 6 The classification of TEs expressed in leaves
TE family	TE class
AalpV_sc1	LTR/Caulimovirus
Academ-1_ADi	DNA/Academ-2
Academ-1_BM	DNA/Academ-1
Academ-1_HM	DNA/Academ-1
Academ-2_PM	DNA/Academ-1
Academ-3_ADi	DNA/Academ-2
Academ-4_SP	DNA/Academ-1
AciJub-1.223_int	LTR/ERV1
AcoCah-1.197_int	LTR/ERVK
AcoCah-6.18	LINE/L1
Ag-Outcast-2	LINE/I-Jockey
AgaP8	DNA/P
AllBul-1.21	SINE/B4
Ambal-2_FCy	LINE/CRE-Ambal
AnoCau-1.12	LINE/L1
AplRuf-1.2	SINE/ID
AplRuf-1.9	SINE/ID
Arnold2	DNA/MULE-MuDR
ATCopia20I	LTR/Copia
ATCopia28_I	LTR/Copia
ATCopia32_I	LTR/Copia
ATCopia38B_I	LTR/Copia
ATCopia59_I	LTR/Copia
ATCopia68LTR	LTR/Copia
ATCopia69_I	LTR/Copia
ATCopia84LTR	LTR/Copia
ATCopia88_I	LTR/Copia
ATCopia91_I	LTR/Copia
ATENSPM10	DNA/CMC-EnSpm
ATENSPM2	DNA/CMC-EnSpm
ATENSPM3	DNA/CMC-EnSpm
ATENSPM5	DNA/CMC-EnSpm
ATENSPM6	DNA/CMC-EnSpm
ATENSPM9	DNA/CMC-EnSpm
ATHAT1	DNA/hAT-Ac
ATHATN7	DNA/hAT-Ac
Athila2_I	LTR/Gypsy
Athila7_I	LTR/Gypsy
Athila8B_I	LTR/Gypsy
ATIS112A	DNA/PIF-Harbinger
Atlantys3_I	LTR/Gypsy
ATLINEIII	LINE/L1
ATMU7	DNA/MULE-MuDR
ATMU8	DNA/MULE-MuDR
ATRAN	DNA?
ATREP18	DNA
AVMAR1A	DNA/TcMar-Mariner
B2L_S	SINE/B4
Baggins-1_NVi	LINE/R1-LOA
BEL-1-LTR_NVi	LTR/Pao
BEL-1_LVa-I	LTR/Pao
BEL-12_DPu-I	LTR/Pao
BEL-14_CGi-I	LTR/Pao
BEL-15_DWil-I	LTR/Pao
BEL-21_DAn-I	LTR/Pao
BEL-271_AA-I	LTR/Pao
BEL-3_DAn-I	LTR/Pao
BEL-3_DPu-I	LTR/Pao
BEL-53_AA-I	LTR/Pao
BEL-6_BTa-I	LTR/Pao
BEL-642_AA-I	LTR/Pao
BEL-7_DAn-I	LTR/Pao
BEL-7_DWil-I	LTR/Pao
BEL-72_AA-I	LTR/Pao
BEL-72_DR-I	LTR/Pao
BEL-78_AA-I	LTR/Pao
BEL1-I_SM	LTR/Pao
BEL2-I_SP	LTR/Pao
BEL2_MH-I	LTR/Pao
BEL29-I_DR	LTR/Pao
BEL6-I_AG	LTR/Pao
BGLII_B2	LTR/ERVK
BLOOD_LTR	LTR/Gypsy
BNR1	LINE/L1
BosMut-1.240	LTR/ERV1
Bridge1_FR	LINE/Penelope
BS	LINE/I-Jockey
BTLTR1D2	LTR/ERVK
BTLTR1E3	LTR/ERVK
BubBub-1.226	LTR/ERV1
BURRO2_I	LTR/Gypsy
BvL1	LINE/L1
BvL1-2	LINE/L1
CACTA-1_Ccinerea	DNA/CMC-EnSpm
CACTA-1_Mlaricis	DNA/CMC-EnSpm
CACTA-1_Roryzae	DNA/CMC-EnSpm
CACTA_LP	DNA/CMC-EnSpm
CALYPSHAN2_I_MT	LTR/Gypsy
CapPil-1.171	LTR
CAREP	LTR/Gypsy
Cassandra_MT-LTR	LTR/Cassandra
CATCH2LTR_DR	LTR/Pao
Caulimovirus-1_ADu	LTR/Caulimovirus
Caulimovirus-1_BD	LTR/Caulimovirus
Caulimovirus-1_CC	LTR/Caulimovirus
Caulimovirus-1_VVi	LTR/Caulimovirus
Caulimovirus-14_ATr	LTR/Caulimovirus
Caulimovirus-2_FV	LTR/Caulimovirus
Caulimovirus-22_ATr	LTR/Caulimovirus
Caulimovirus-23_ATr	LTR/Caulimovirus
Caulimovirus-24_ATr	LTR/Caulimovirus
Caulimovirus-3_GMa	LTR/Caulimovirus
Caulimovirus-5_RC	LTR/Caulimovirus
Caulimovirus-PPa	LTR/Caulimovirus
CebAlb-1.19	LINE/L1
CELE7	DNA
CER15-1-I_CE	LTR/Pao
Chapaev-1_AA	DNA/CMC-Chapaev
Chapaev-20_HM	DNA/CMC-Chapaev-3
Chapaev-3_HM	DNA/CMC-Chapaev
Chapaev-3A_HM	DNA/CMC-Chapaev
Chapaev-3B_HM	DNA/CMC-Chapaev
Chapaev-6_HM	DNA/CMC-Chapaev
Chapaev-7_HM	DNA/CMC-Chapaev
Chapaev-8_HM	DNA/CMC-Chapaev
Chapaev-N1_HM	DNA/CMC-Chapaev
Chapaev3-1_DA	DNA/CMC-Chapaev-3
Chapaev3-2_AC	DNA/CMC-Chapaev-3
Charlie5	DNA/hAT-Charlie
ChiLan-1.247	DNA/TcMar-Tigger
Chlamys-1_bBra	PLE/Chlamys
Chlamys-1_pPol	PLE/Chlamys
Chlamys-4_cRei	PLE/Chlamys
ChoHof-1.27	LINE/L1
ChoHof-6.463	LINE/L1
chr01:1011747..1016558_INT	LTR/Copia
chr01:1027613..1040142_INT	LTR/Gypsy
chr01:10985814..10986118_LTR	LTR/Copia
chr01:11498860..11509690_INT	LTR/Gypsy
chr01:12181419..12186951_INT	LTR/Copia
chr01:12434315..12434635_LTR	LTR/Copia
chr01:12434636..12441551_INT	LTR/Copia
chr01:12511455..12516024_INT	LTR/Copia
chr01:12680710..12681182_LTR	LTR/unknown
chr01:12816941..12826442_INT	LTR/unknown
chr01:13229610..13229833_LTR	LTR/Gypsy
chr01:13229834..13234309_INT	LTR/Gypsy
chr01:13322110..13322580_LTR	LTR/Gypsy
chr01:13322581..13334761_INT	LTR/Gypsy
chr01:1334637..1338721_INT	LTR/Copia
chr01:13604090..13606757_LTR	LTR/Gypsy
chr01:13836055..13839286_LTR	LTR/unknown
chr01:1422725..1425269_LTR	LTR/Gypsy
chr01:14347888..14348133_LTR	LTR/Copia
chr01:14348134..14352603_INT	LTR/Copia
chr01:14571813..14574127_LTR	LTR/unknown
chr01:14864895..14867196_LTR	LTR/unknown
chr01:14880694..14885404_INT	LTR/Gypsy
chr01:14885405..14888130_LTR	LTR/Gypsy
chr01:15097322..15098152_LTR	LTR/unknown
chr01:15527394..15528234_LTR	LTR/Gypsy
chr01:1561876..1565305_INT	LTR/unknown
chr01:15712440..15714979_LTR	LTR/Gypsy
chr01:15772866..15786176_INT	LTR/Gypsy
chr01:15786177..15787187_LTR	LTR/Gypsy
chr01:15816276..15823788_INT	LTR/Gypsy
chr01:16259412..16261802_LTR	LTR/Gypsy
chr01:16261803..16264002_INT	LTR/Gypsy
chr01:16264003..16266430_LTR	LTR/Gypsy
chr01:16537345..16544560_INT	LTR/Copia
chr01:16544561..16544803_LTR	LTR/Copia
chr01:16632117..16632725_LTR	LTR/Copia
chr01:16840527..16842040_LTR	LTR/Gypsy
chr01:16842041..16846843_INT	LTR/Gypsy
chr01:1693727..1700412_INT	LTR/Gypsy
chr01:1711067..1711740_LTR	LTR/Copia
chr01:1711741..1716044_INT	LTR/Copia
chr01:17157749..17160113_LTR	LTR/unknown
chr01:17317467..17318978_LTR	LTR/Gypsy
chr01:173290..176541_INT	LTR/Gypsy
chr01:17537660..17538548_INT	LTR/unknown
chr01:17810655..17814196_INT	LTR/unknown
chr01:17814197..17816579_LTR	LTR/unknown
chr01:17931097..17936049_INT	LTR/Gypsy
chr01:17988937..17991568_LTR	LTR/Gypsy
chr01:18076221..18078277_LTR	LTR/Copia
chr01:18078278..18084085_INT	LTR/Copia
chr01:18084086..18086120_LTR	LTR/Copia
chr01:18334804..18335412_LTR	LTR/Copia
chr01:18422805..18425411_LTR	LTR/unknown
chr01:18511805..18525274_INT	LTR/Copia
chr01:18634071..18636457_LTR	LTR/unknown
chr01:19032287..19032854_LTR	LTR/Copia
chr01:19032855..19036961_INT	LTR/Copia
chr01:19121494..19123991_LTR	LTR/Gypsy
chr01:19198963..19201444_LTR	LTR/Gypsy
chr01:19541221..19542045_LTR	LTR/Gypsy
chr01:19630406..19632122_LTR	LTR/unknown
chr01:19737295..19739877_LTR	LTR/Gypsy
chr01:1975435..1982501_INT	LTR/Copia
chr01:19846401..19858217_INT	LTR/Gypsy
chr01:19912990..19916226_LTR	LTR/Gypsy
chr01:20064209..20066674_LTR	LTR/unknown
chr01:2008037..2010603_LTR	LTR/Gypsy
chr01:20117863..20119319_LTR	LTR/Gypsy
chr01:20119320..20126346_INT	LTR/Gypsy
chr01:20296154..20299261_LTR	LTR/unknown
chr01:20299262..20303365_INT	LTR/unknown
chr01:20792994..20797335_INT	LTR/Copia
chr01:20797336..20797524_LTR	LTR/Copia
chr01:20862668..20874302_INT	LTR/Gypsy
chr01:21020633..21022647_LTR	LTR/Copia
chr01:21614717..21617282_LTR	LTR/Gypsy
chr01:21930207..21932745_LTR	LTR/Gypsy
chr01:22104131..22106575_LTR	LTR/unknown
chr01:2274720..2282743_INT	LTR/unknown
chr01:2282744..2284693_LTR	LTR/unknown
chr01:22909354..22911760_LTR	LTR/unknown
chr01:23002428..23003752_LTR	LTR/Gypsy
chr01:23108357..23110872_LTR	LTR/Gypsy
chr01:23344919..23347319_LTR	LTR/Gypsy
chr01:2398790..2401482_INT	LTR/unknown
chr01:24193015..24194421_LTR	LTR/unknown
chr01:2441866..2443601_INT	LTR/unknown
chr01:24563466..24566286_LTR	LTR/Gypsy
chr01:24750941..24753671_LTR	LTR/Gypsy
chr01:254128..255499_INT	LTR/unknown
chr01:26503369..26505359_LTR	LTR/Copia
chr01:26713747..26720390_INT	LTR/Copia
chr01:27273336..27275394_LTR	LTR/Gypsy
chr01:27275395..27278726_INT	LTR/Gypsy
chr01:27533173..27535129_LTR	LTR/Copia
chr01:27552381..27555038_LTR	LTR/unknown
chr01:27641205..27643898_INT	LTR/unknown
chr01:27780158..27782645_LTR	LTR/Gypsy
chr01:28020795..28033147_INT	LTR/Gypsy
chr01:28036202..28039101_INT	LTR/unknown
chr01:28039102..28039977_LTR	LTR/unknown
chr01:28080880..28092146_INT	LTR/Gypsy
chr01:28263377..28265054_LTR	LTR/Gypsy
chr01:28315568..28317058_LTR	LTR/Gypsy
chr01:29107153..29110482_INT	LTR/unknown
chr01:29141809..29144292_LTR	LTR/unknown
chr01:29200725..29210952_INT	LTR/Gypsy
chr01:2928364..2928475_LTR	LTR/unknown
chr01:2928476..2931243_INT	LTR/unknown
chr01:29571297..29574046_LTR	LTR/Gypsy
chr01:29607213..29610045_LTR	LTR/unknown
chr01:29779967..29781570_LTR	LTR/Copia
chr01:30149511..30151617_LTR	LTR/unknown
chr01:30151618..30156522_INT	LTR/unknown
chr01:30196675..30199206_LTR	LTR/Gypsy
chr01:30248638..30250529_LTR	LTR/Copia
chr01:30385416..30387865_LTR	LTR/unknown
chr01:30401696..30404229_LTR	LTR/Gypsy
chr01:30468937..30471292_LTR	LTR/unknown
chr01:30791981..30794812_LTR	LTR/Gypsy
chr01:32286981..32289198_LTR	LTR/unknown
chr01:32710923..32711257_LTR	LTR/unknown
chr01:32711258..32712037_INT	LTR/unknown
chr01:32807051..32815015_INT	LTR/Gypsy
chr01:32940971..32941237_LTR	LTR/unknown
chr01:32941238..32946883_INT	LTR/unknown
chr01:33083142..33083418_LTR	LTR/Copia
chr01:33390960..33395106_INT	LTR/Copia
chr01:33395107..33395675_LTR	LTR/Copia
chr01:33457996..33458198_LTR	LTR/Copia
chr01:33458199..33468323_INT	LTR/Copia
chr01:33462364..33463012_LTR	LTR/Copia
chr01:33463013..33467058_INT	LTR/Copia
chr01:3363718..3368043_INT	LTR/Copia
chr01:33942123..33944379_LTR	LTR/Copia
chr01:34128045..34132571_INT	LTR/Gypsy
chr01:34305250..34306217_INT	LTR/unknown
chr01:34422822..34427179_INT	LTR/Copia
chr01:34517032..34528575_INT	LTR/Gypsy
chr01:34614542..34619068_INT	LTR/Copia
chr01:35075254..35080575_INT	LTR/unknown
chr01:36189123..36195497_INT	LTR/unknown
chr01:36303773..36316083_INT	LTR/Gypsy
chr01:37043364..37045953_LTR	LTR/Gypsy
chr01:37336135..37336544_LTR	LTR/Gypsy
chr01:37336545..37344300_INT	LTR/Gypsy
chr01:37540499..37544628_INT	LTR/Copia
chr01:37622865..37634415_INT	LTR/Gypsy
chr01:38298675..38307696_INT	LTR/Gypsy
chr01:3838105..3838346_LTR	LTR/unknown
chr01:3838347..3840014_INT	LTR/unknown
chr01:38717228..38720108_LTR	LTR/Gypsy
chr01:38720109..38724985_INT	LTR/Gypsy
chr01:38740715..38740899_LTR	LTR/Copia
chr01:38740900..38745467_INT	LTR/Copia
chr01:38794469..38795705_INT	LTR/unknown
chr01:38859482..38860048_LTR	LTR/Copia
chr01:39321615..39321796_LTR	LTR/Copia
chr01:39321797..39328568_INT	LTR/Copia
chr01:39329892..39331295_LTR	LTR/Gypsy
chr01:39331292..39336146_INT	LTR/Gypsy
chr01:39388281..39388461_LTR	LTR/Copia
chr01:39563797..39565221_LTR	LTR/Gypsy
chr01:39565222..39571606_INT	LTR/Gypsy
chr01:39571607..39573074_LTR	LTR/Gypsy
chr01:39638223..39649902_INT	LTR/Gypsy
chr01:39652555..39664349_INT	LTR/Gypsy
chr01:39854668..39860297_INT	LTR/Gypsy
chr01:39923219..39925017_LTR	LTR/Gypsy
chr01:40029383..40031667_LTR	LTR/Gypsy
chr01:40157887..40167538_INT	LTR/Gypsy
chr01:40224804..40226348_LTR	LTR/Gypsy
chr01:40503055..40503241_LTR	LTR/Copia
chr01:40922140..40934747_INT	LTR/Gypsy
chr01:40966033..40969384_INT	LTR/unknown
chr01:40969385..40971876_LTR	LTR/unknown
chr01:41316953..41324244_INT	LTR/Gypsy
chr01:41792911..41793083_LTR	LTR/Copia
chr01:41793084..41800085_INT	LTR/Copia
chr01:42387438..42387581_LTR	LTR/Copia
chr01:42387582..42392122_INT	LTR/Copia
chr01:42702502..42703127_LTR	LTR/Gypsy
chr01:42703128..42715180_INT	LTR/Gypsy
chr01:42966644..42969465_INT	LTR/unknown
chr01:43286964..43288549_LTR	LTR/Copia
chr01:43434180..43434967_LTR	LTR/Gypsy
chr01:43434968..43447085_INT	LTR/Gypsy
chr01:43540032..43551582_INT	LTR/Gypsy
chr01:43551583..43554165_LTR	LTR/Gypsy
chr01:43778586..43784290_INT	LTR/Copia
chr01:44049682..44050028_LTR	LTR/Gypsy
chr01:44050029..44055002_INT	LTR/Gypsy
chr01:44180809..44185119_INT	LTR/Copia
chr01:44185120..44185315_LTR	LTR/Copia
chr01:44329246..44334707_INT	LTR/Gypsy
chr01:44334708..44335023_LTR	LTR/Gypsy
chr01:44423810..44426169_LTR	LTR/Gypsy
chr01:44514301..44514715_LTR	LTR/unknown
chr01:44777751..44777931_LTR	LTR/Copia
chr01:44831629..44837714_INT	LTR/Copia
chr01:44930245..44931170_LTR	LTR/Gypsy
chr01:44931171..44936766_INT	LTR/Gypsy
chr01:44941639..44941815_LTR	LTR/Copia
chr01:45211438..45211768_LTR	LTR/unknown
chr01:45211769..45212731_INT	LTR/unknown
chr01:45235064..45246910_INT	LTR/Gypsy
chr01:45512484..45524353_INT	LTR/Gypsy
chr01:45590050..45590715_LTR	LTR/Gypsy
chr01:45590716..45602416_INT	LTR/Gypsy
chr01:45874883..45878414_INT	LTR/unknown
chr01:45970053..45981333_INT	LTR/Gypsy
chr01:46088067..46088194_LTR	LTR/Copia
chr01:46088195..46093144_INT	LTR/Copia
chr01:46186377..46191004_INT	LTR/Gypsy
chr01:46191005..46192052_LTR	LTR/Gypsy
chr01:46405315..46412515_INT	LTR/Copia
chr01:46525026..46525409_LTR	LTR/Copia
chr01:46525410..46527303_INT	LTR/Copia
chr01:46716998..46731383_INT	LTR/Copia
chr01:46731384..46731987_LTR	LTR/Copia
chr01:46742619..46742820_LTR	LTR/Copia
chr01:46742821..46747155_INT	LTR/Copia
chr01:47431306..47431485_LTR	LTR/unknown
chr01:47431482..47432574_INT	LTR/unknown
chr01:4814485..4818564_INT	LTR/Copia
chr01:48489188..48493793_INT	LTR/Copia
chr01:48618735..48618940_LTR	LTR/Copia
chr01:48742205..48742564_LTR	LTR/Copia
chr01:48773613..48774300_LTR	LTR/unknown
chr01:4908441..4910931_LTR	LTR/unknown
chr01:49319777..49319927_LTR	LTR/Copia
chr01:49654507..49658351_INT	LTR/Copia
chr01:49762698..49765292_INT	LTR/unknown
chr01:49811618..49811963_LTR	LTR/Copia
chr01:50113462..50117312_INT	LTR/Copia
chr01:50117313..50117862_LTR	LTR/Copia
chr01:50128199..50128468_LTR	LTR/Copia
chr01:50128469..50135303_INT	LTR/Copia
chr01:50204727..50205648_INT	LTR/unknown
chr01:50209866..50220156_INT	LTR/Gypsy
chr01:50448470..50449149_LTR	LTR/unknown
chr01:50449150..50461756_INT	LTR/unknown
chr01:50813598..50815641_LTR	LTR/Gypsy
chr01:51137843..51139232_INT	LTR/unknown
chr01:51162372..51168818_INT	LTR/Copia
chr01:51378815..51379131_LTR	LTR/unknown
chr01:51379132..51381832_INT	LTR/unknown
chr01:51571266..51575722_INT	LTR/Copia
chr01:51600329..51601455_LTR	LTR/Copia
chr01:52051297..52051652_LTR	LTR/Copia
chr01:52273760..52273905_LTR	LTR/unknown
chr01:52273906..52283072_INT	LTR/unknown
chr01:52343648..52347532_INT	LTR/Gypsy
chr01:5234712..5235233_LTR	LTR/Copia
chr01:5244977..5256010_INT	LTR/Copia
chr01:53433095..53440215_INT	LTR/Copia
chr01:53530724..53533840_INT	LTR/Gypsy
chr01:53700..54830_INT	LTR/unknown
chr01:54206810..54207903_LTR	LTR/Gypsy
chr01:54207904..54209614_INT	LTR/Gypsy
chr01:54831..55014_LTR	LTR/unknown
chr01:54920455..54921019_LTR	LTR/Gypsy
chr01:54924731..54925318_LTR	LTR/Gypsy
chr01:55895048..55902161_INT	LTR/unknown
chr01:55898797..55900401_INT	LTR/unknown
chr01:56312350..56312551_LTR	LTR/unknown
chr01:56325486..56329254_INT	LTR/Copia
chr01:56335657..56335843_LTR	LTR/Copia
chr01:56335844..56340568_INT	LTR/Copia
chr01:5638141..5651705_INT	LTR/Copia
chr01:56421834..56426230_INT	LTR/Copia
chr01:56429955..56430405_LTR	LTR/Copia
chr01:56430406..56436233_INT	LTR/Copia
chr01:56439641..56440418_LTR	LTR/Copia
chr01:56562798..56566347_INT	LTR/unknown
chr01:56779419..56783966_INT	LTR/unknown
chr01:57013723..57013951_LTR	LTR/Copia
chr01:57302569..57303604_INT	LTR/unknown
chr01:57978761..57979791_LTR	LTR/unknown
chr01:57979792..57981788_INT	LTR/unknown
chr01:57981789..57982797_LTR	LTR/unknown
chr01:58011643..58017793_INT	LTR/Copia
chr01:58093184..58105552_INT	LTR/Gypsy
chr01:58398836..58402432_INT	LTR/Gypsy
chr01:5861153..5863519_LTR	LTR/Gypsy
chr01:59223367..59223511_LTR	LTR/Copia
chr01:59223512..59228070_INT	LTR/Copia
chr01:59234222..59234802_LTR	LTR/Copia
chr01:59243684..59244188_LTR	LTR/Copia
chr01:60322224..60322422_LTR	LTR/Copia
chr01:60322423..60326058_INT	LTR/Copia
chr01:60492631..60496013_INT	LTR/Gypsy
chr01:60552720..60553439_LTR	LTR/unknown
chr01:6078687..6079753_INT	LTR/unknown
chr01:61283489..61287974_INT	LTR/Copia
chr01:61287975..61288459_LTR	LTR/Copia
chr01:61638912..61651743_INT	LTR/Gypsy
chr01:61654887..61659341_INT	LTR/Copia
chr01:61793136..61793274_LTR	LTR/Copia
chr01:61793275..61797851_INT	LTR/Copia
chr01:62303190..62303360_LTR	LTR/unknown
chr01:62303361..62305019_INT	LTR/unknown
chr01:62647844..62649794_LTR	LTR/Gypsy
chr01:62677857..62678583_INT	LTR/unknown
chr01:62871647..62872123_LTR	LTR/Copia
chr01:62970436..62972012_INT	LTR/unknown
chr01:63587288..63588831_INT	LTR/unknown
chr01:6371097..6372817_INT	LTR/unknown
chr01:6372818..6373878_LTR	LTR/unknown
chr01:64072189..64080513_INT	LTR/Copia
chr01:64080514..64081145_LTR	LTR/Copia
chr01:65164480..65175814_INT	LTR/Gypsy
chr01:65356912..65357705_LTR	LTR/unknown
chr01:65357706..65359381_INT	LTR/unknown
chr01:66057250..66068704_INT	LTR/Copia
chr01:6706289..6706479_LTR	LTR/unknown
chr01:6801647..6801785_LTR	LTR/Copia
chr01:734889..735935_INT	LTR/unknown
chr01:738929..740078_INT	LTR/unknown
chr01:7497405..7497738_LTR	LTR/Copia
chr01:7532237..7532806_LTR	LTR/Copia
chr01:77920..78172_LTR	LTR/Copia
chr01:7906171..7906304_LTR	LTR/Copia
chr01:7906305..7913065_INT	LTR/Copia
chr01:7933699..7935835_LTR	LTR/Copia
chr01:7971876..7979099_INT	LTR/Copia
chr01:8239142..8253542_INT	LTR/Gypsy
chr01:8336563..8340829_INT	LTR/Copia
chr01:8340830..8341748_LTR	LTR/Copia
chr01:8376929..8377174_LTR	LTR/unknown
chr01:8377175..8378376_INT	LTR/unknown
chr01:8445059..8448147_LTR	LTR/unknown
chr01:8449252..8452316_LTR	LTR/unknown
chr01:8714992..8717011_LTR	LTR/Copia
chr01:8764029..8764233_LTR	LTR/Copia
chr01:8764234..8768714_INT	LTR/Copia
chr01:8837765..8838352_LTR	LTR/Copia
chr01:9023100..9028798_INT	LTR/Copia
chr01:9098054..9098223_LTR	LTR/Copia
chr01:933334..934435_INT	LTR/unknown
chr01:936719..941332_INT	LTR/Copia
chr01:9399702..9400401_LTR	LTR/Copia
chr01:9400402..9404642_INT	LTR/Copia
chr01:9409345..9411399_LTR	LTR/Gypsy
chr01:9411400..9413114_INT	LTR/Gypsy
chr01:9413115..9415135_LTR	LTR/Gypsy
chr01:9566292..9568631_LTR	LTR/unknown
chr01:9906442..9909739_LTR	LTR/Gypsy
chr02:10035223..10039723_INT	LTR/Copia
chr02:10049389..10055426_INT	LTR/Gypsy
chr02:10055427..10056068_LTR	LTR/Gypsy
chr02:10176750..10178427_LTR	LTR/Gypsy
chr02:1038350..1048231_INT	LTR/Gypsy
chr02:10429611..10436511_INT	LTR/Copia
chr02:10563123..10564321_LTR	LTR/Copia
chr02:10564322..10574117_INT	LTR/Copia
chr02:10574118..10575288_LTR	LTR/Copia
chr02:11231074..11231700_LTR	LTR/Copia
chr02:11443171..11446332_INT	LTR/unknown
chr02:11446333..11447897_LTR	LTR/unknown
chr02:11539657..11545798_INT	LTR/unknown
chr02:11545799..11548461_LTR	LTR/unknown
chr02:11680480..11681977_INT	LTR/unknown
chr02:11681978..11682142_LTR	LTR/unknown
chr02:11969611..11970205_LTR	LTR/Copia
chr02:11980377..11981013_LTR	LTR/Copia
chr02:12187396..12191324_INT	LTR/Copia
chr02:12191325..12191496_LTR	LTR/Copia
chr02:12262160..12270099_INT	LTR/Gypsy
chr02:12494476..12509430_INT	LTR/Copia
chr02:12532871..12537258_INT	LTR/Copia
chr02:12549333..12551071_LTR	LTR/Gypsy
chr02:12571943..12577483_INT	LTR/Copia
chr02:12577484..12579573_LTR	LTR/Copia
chr02:12927755..12941304_INT	LTR/Copia
chr02:1294948..1298390_INT	LTR/unknown
chr02:13482652..13486474_INT	LTR/Copia
chr02:13507796..13512108_INT	LTR/Gypsy
chr02:13512109..13512465_LTR	LTR/Gypsy
chr02:13679788..13682465_LTR	LTR/Gypsy
chr02:13939294..13943402_INT	LTR/Copia
chr02:14524706..14529517_INT	LTR/Gypsy
chr02:14601007..14601257_LTR	LTR/Copia
chr02:14671552..14671881_LTR	LTR/Copia
chr02:14691584..14695315_INT	LTR/Gypsy
chr02:14755907..14756461_LTR	LTR/Gypsy
chr02:15244716..15251357_LTR	LTR/Gypsy
chr02:15348973..15357676_INT	LTR/Gypsy
chr02:15491961..15494462_LTR	LTR/Gypsy
chr02:15639812..15639985_LTR	LTR/Copia
chr02:15639986..15644591_INT	LTR/Copia
chr02:15717279..15718468_INT	LTR/unknown
chr02:15751545..15755929_INT	LTR/Copia
chr02:15768460..15770081_LTR	LTR/Gypsy
chr02:16505016..16507697_LTR	LTR/Gypsy
chr02:17449068..17451497_LTR	LTR/Gypsy
chr02:1790429..1794994_INT	LTR/Copia
chr02:17939166..17939304_LTR	LTR/Copia
chr02:17939305..17943884_INT	LTR/Copia
chr02:18010225..18013115_INT	LTR/Gypsy
chr02:1807030..1811788_INT	LTR/Copia
chr02:18427138..18427294_LTR	LTR/Copia
chr02:18427295..18431705_INT	LTR/Copia
chr02:18601696..18604241_LTR	LTR/Gypsy
chr02:18681143..18690061_INT	LTR/unknown
chr02:19013959..19016897_LTR	LTR/unknown
chr02:20400661..20408359_INT	LTR/Gypsy
chr02:20639590..20641459_LTR	LTR/Copia
chr02:20842542..20854283_INT	LTR/Gypsy
chr02:20890191..20890600_LTR	LTR/unknown
chr02:20890601..20896938_INT	LTR/unknown
chr02:20941427..20941633_LTR	LTR/Copia
chr02:21167389..21171869_INT	LTR/Gypsy
chr02:21171870..21172221_LTR	LTR/Gypsy
chr02:21205305..21209064_INT	LTR/Gypsy
chr02:21209065..21209825_LTR	LTR/Gypsy
chr02:21275612..21279853_INT	LTR/Copia
chr02:21371359..21374918_INT	LTR/Gypsy
chr02:21374919..21378284_LTR	LTR/Gypsy
chr02:21822245..21834743_INT	LTR/Copia
chr02:22732314..22736983_INT	LTR/Gypsy
chr02:22947552..22954201_INT	LTR/Copia
chr02:22954202..22954402_LTR	LTR/Copia
chr02:25672933..25675486_LTR	LTR/Gypsy
chr02:25729624..25732990_LTR	LTR/Gypsy
chr02:25740966..25743266_LTR	LTR/unknown
chr02:25876338..25878727_LTR	LTR/Gypsy
chr02:26032994..26035457_LTR	LTR/Gypsy
chr02:26151208..26162174_INT	LTR/Gypsy
chr02:2650695..2651007_LTR	LTR/Gypsy
chr02:2651008..2655713_INT	LTR/Gypsy
chr02:26646868..26647634_LTR	LTR/Copia
chr02:26811114..26813265_LTR	LTR/unknown
chr02:27641253..27644050_INT	LTR/unknown
chr02:2775204..2776153_LTR	LTR/Gypsy
chr02:2780947..2781870_LTR	LTR/Gypsy
chr02:28889501..28890879_LTR	LTR/Gypsy
chr02:28890880..28901713_INT	LTR/Gypsy
chr02:29082010..29093274_INT	LTR/Gypsy
chr02:29488071..29488253_LTR	LTR/Gypsy
chr02:29779133..29781478_LTR	LTR/unknown
chr02:29801748..29808095_INT	LTR/unknown
chr02:29879749..29882526_LTR	LTR/Gypsy
chr02:30082223..30082780_LTR	LTR/Gypsy
chr02:30082781..30096584_INT	LTR/Gypsy
chr02:30218792..30222849_INT	LTR/Copia
chr02:31011280..31021018_INT	LTR/Gypsy
chr02:31405446..31419804_INT	LTR/Gypsy
chr02:31618735..31619213_LTR	LTR/Copia
chr02:32063338..32076920_INT	LTR/unknown
chr02:33289779..33301444_INT	LTR/Gypsy
chr02:33572236..33573835_LTR	LTR/Gypsy
chr02:33604692..33605046_LTR	LTR/Copia
chr02:33772216..33785209_INT	LTR/Copia
chr02:33788557..33788721_LTR	LTR/Copia
chr02:33788722..33796843_INT	LTR/Copia
chr02:33797755..33802532_INT	LTR/Copia
chr02:34008098..34008275_LTR	LTR/Copia
chr02:34008276..34012554_INT	LTR/Copia
chr02:34420185..34421428_LTR	LTR/Gypsy
chr02:34452247..34461526_INT	LTR/unknown
chr02:34503026..34505526_LTR	LTR/Gypsy
chr02:36041539..36053228_INT	LTR/Gypsy
chr02:36119471..36132446_INT	LTR/Copia
chr02:36312547..36325347_INT	LTR/Gypsy
chr02:36466813..36469181_LTR	LTR/Gypsy
chr02:36662527..36664853_LTR	LTR/Gypsy
chr02:36664854..36666658_INT	LTR/Gypsy
chr02:36776229..36781258_INT	LTR/Gypsy
chr02:36986240..36988219_LTR	LTR/Gypsy
chr02:36993045..36995048_LTR	LTR/Gypsy
chr02:37058702..37061186_LTR	LTR/Gypsy
chr02:3744611..3745075_LTR	LTR/Gypsy
chr02:37467145..37467780_LTR	LTR/Copia
chr02:37491317..37495077_INT	LTR/Gypsy
chr02:37495078..37496423_LTR	LTR/Gypsy
chr02:37571916..37573481_INT	LTR/unknown
chr02:37927607..37939644_INT	LTR/Gypsy
chr02:38045531..38057165_INT	LTR/Copia
chr02:38422507..38427100_INT	LTR/Copia
chr02:38712871..38713647_LTR	LTR/Gypsy
chr02:38713648..38723087_INT	LTR/Gypsy
chr02:39064556..39068986_INT	LTR/unknown
chr02:39178808..39183611_INT	LTR/unknown
chr02:39794069..39795236_INT	LTR/unknown
chr02:39807730..39808378_LTR	LTR/Copia
chr02:40000596..40004149_INT	LTR/Copia
chr02:40005581..40017231_INT	LTR/Copia
chr02:40007623..40009272_LTR	LTR/Copia
chr02:40102224..40106547_INT	LTR/Copia
chr02:40301814..40306139_INT	LTR/Copia
chr02:40306140..40306316_LTR	LTR/Copia
chr02:40638330..40645523_INT	LTR/Gypsy
chr02:40738724..40745498_INT	LTR/Gypsy
chr02:40806789..40820106_INT	LTR/Gypsy
chr02:40820107..40822424_LTR	LTR/Gypsy
chr02:41394129..41394685_LTR	LTR/Copia
chr02:4195159..4200030_INT	LTR/Copia
chr02:42059832..42060477_LTR	LTR/Gypsy
chr02:42060478..42072244_INT	LTR/Gypsy
chr02:4261421..4261807_LTR	LTR/Gypsy
chr02:4261808..4263241_INT	LTR/Gypsy
chr02:43013735..43014321_LTR	LTR/Gypsy
chr02:43018188..43018733_LTR	LTR/Gypsy
chr02:43510080..43511043_INT	LTR/unknown
chr02:43545502..43545835_LTR	LTR/Copia
chr02:4369509..4382894_INT	LTR/Copia
chr02:44505446..44506259_LTR	LTR/Gypsy
chr02:44857475..44863089_INT	LTR/Copia
chr02:44970546..44973348_LTR	LTR/Gypsy
chr02:45155541..45159951_INT	LTR/Copia
chr02:45326894..45327636_LTR	LTR/Copia
chr02:45327637..45332187_INT	LTR/Copia
chr02:45563139..45563716_LTR	LTR/Copia
chr02:45657245..45657878_LTR	LTR/Gypsy
chr02:45657879..45661746_INT	LTR/Gypsy
chr02:46575580..46586801_INT	LTR/Gypsy
chr02:46690840..46691234_LTR	LTR/Copia
chr02:46691235..46695571_INT	LTR/Copia
chr02:46739890..46743666_INT	LTR/unknown
chr02:47116881..47120455_INT	LTR/Copia
chr02:47248933..47249936_LTR	LTR/Copia
chr02:48424212..48425216_INT	LTR/unknown
chr02:49179135..49179282_LTR	LTR/Copia
chr02:49495801..49505855_INT	LTR/Gypsy
chr02:49614330..49617938_INT	LTR/Gypsy
chr02:50003652..50004207_LTR	LTR/Copia
chr02:50004208..50008463_INT	LTR/Copia
chr02:50172313..50172937_LTR	LTR/Gypsy
chr02:50304005..50310132_INT	LTR/Gypsy
chr02:5042434..5042871_LTR	LTR/Gypsy
chr02:50624445..50628530_INT	LTR/Gypsy
chr02:51518986..51523579_INT	LTR/Gypsy
chr02:51868858..51869137_LTR	LTR/unknown
chr02:51869138..51878789_INT	LTR/unknown
chr02:53175763..53182285_INT	LTR/Copia
chr02:53196890..53208733_INT	LTR/Gypsy
chr02:53601709..53601963_LTR	LTR/Copia
chr02:53601964..53606678_INT	LTR/Copia
chr02:53752297..53752597_LTR	LTR/Copia
chr02:54222027..54224932_INT	LTR/unknown
chr02:54330255..54334465_INT	LTR/Copia
chr02:54501067..54504920_INT	LTR/Copia
chr02:54759902..54761896_LTR	LTR/Copia
chr02:55575840..55579431_INT	LTR/Gypsy
chr02:56089045..56089259_LTR	LTR/unknown
chr02:56089260..56092937_INT	LTR/unknown
chr02:56862111..56870426_INT	LTR/Copia
chr02:57377175..57379657_INT	LTR/unknown
chr02:57460588..57460726_LTR	LTR/Copia
chr02:58391186..58394043_INT	LTR/unknown
chr02:5866145..5877564_INT	LTR/Gypsy
chr02:58694062..58694735_LTR	LTR/unknown
chr02:58697980..58702547_INT	LTR/Copia
chr02:58737142..58737357_LTR	LTR/Copia
chr02:58737358..58741763_INT	LTR/Copia
chr02:59051333..59052560_INT	LTR/unknown
chr02:59229132..59232992_INT	LTR/unknown
chr02:59394456..59395172_LTR	LTR/Copia
chr02:59395173..59399941_INT	LTR/Copia
chr02:59601633..59603370_LTR	LTR/Gypsy
chr02:59603371..59607733_INT	LTR/Gypsy
chr02:60084048..60096114_INT	LTR/Gypsy
chr02:60919438..60920355_LTR	LTR/Gypsy
chr02:61129977..61132196_LTR	LTR/Gypsy
chr02:6130919..6132162_INT	LTR/unknown
chr02:61327988..61332579_INT	LTR/Gypsy
chr02:61494731..61494906_LTR	LTR/Copia
chr02:61494907..61498500_INT	LTR/Copia
chr02:6226968..6240643_INT	LTR/Gypsy
chr02:6431567..6432583_LTR	LTR/Gypsy
chr02:6594305..6596719_LTR	LTR/Gypsy
chr02:6601603..6604077_LTR	LTR/Gypsy
chr02:6656245..6661081_INT	LTR/Copia
chr02:6738298..6747046_INT	LTR/Gypsy
chr02:6761313..6775364_INT	LTR/Gypsy
chr02:6889993..6892013_LTR	LTR/Gypsy
chr02:7580009..7580158_LTR	LTR/Copia
chr02:7606444..7619319_INT	LTR/Gypsy
chr02:7681231..7685868_INT	LTR/unknown
chr02:8300044..8303691_INT	LTR/Gypsy
chr02:8364506..8365252_LTR	LTR/Gypsy
chr02:8365253..8370328_INT	LTR/Gypsy
chr02:8648186..8653061_INT	LTR/Gypsy
chr02:9231460..9233891_LTR	LTR/unknown
chr02:9233892..9239001_INT	LTR/unknown
chr02:9239002..9241459_LTR	LTR/unknown
chr02:949814..950303_LTR	LTR/unknown
chr02:950304..958651_INT	LTR/unknown
chr03:10162992..10165518_LTR	LTR/Gypsy
chr03:10170385..10172959_LTR	LTR/Gypsy
chr03:10448970..10453240_INT	LTR/Copia
chr03:10667381..10673415_INT	LTR/Gypsy
chr03:1210142..1218872_INT	LTR/Gypsy
chr03:12394103..12396449_LTR	LTR/unknown
chr03:12452581..12456052_INT	LTR/unknown
chr03:12639196..12641543_LTR	LTR/Gypsy
chr03:12739679..12740191_LTR	LTR/Copia
chr03:12956896..12959625_LTR	LTR/Gypsy
chr03:13826778..13827269_LTR	LTR/Gypsy
chr03:13827270..13831963_INT	LTR/Gypsy
chr03:13936396..13938986_LTR	LTR/Gypsy
chr03:14217435..14219860_LTR	LTR/unknown
chr03:15623525..15624569_LTR	LTR/Gypsy
chr03:15806531..15807063_LTR	LTR/Gypsy
chr03:15892209..15892912_LTR	LTR/Gypsy
chr03:15892913..15896350_INT	LTR/Gypsy
chr03:15896351..15897077_LTR	LTR/Gypsy
chr03:16049305..16049750_LTR	LTR/Gypsy
chr03:16074588..16086033_INT	LTR/Gypsy
chr03:16292120..16294902_LTR	LTR/Gypsy
chr03:16398636..16401186_LTR	LTR/Gypsy
chr03:16525342..16528084_INT	LTR/unknown
chr03:16679472..16687085_INT	LTR/unknown
chr03:16707442..16709708_LTR	LTR/unknown
chr03:16709709..16715640_INT	LTR/unknown
chr03:16859778..16870784_INT	LTR/Gypsy
chr03:17883220..17885927_LTR	LTR/Gypsy
chr03:18195778..18198280_LTR	LTR/Gypsy
chr03:18282408..18284504_LTR	LTR/unknown
chr03:18284505..18290874_INT	LTR/unknown
chr03:18548875..18550066_LTR	LTR/Gypsy
chr03:18773639..18775962_LTR	LTR/Gypsy
chr03:19157655..19160028_LTR	LTR/unknown
chr03:20606288..20612151_INT	LTR/Gypsy
chr03:20676129..20676787_LTR	LTR/unknown
chr03:20676788..20677982_INT	LTR/unknown
chr03:20812418..20817530_INT	LTR/Copia
chr03:20840361..20842703_INT	LTR/unknown
chr03:20927362..20929942_LTR	LTR/Gypsy
chr03:20939869..20942473_LTR	LTR/Gypsy
chr03:20968412..20979248_INT	LTR/Gypsy
chr03:21374927..21377327_LTR	LTR/unknown
chr03:22412332..22414800_LTR	LTR/Gypsy
chr03:22500044..22502442_LTR	LTR/Copia
chr03:22906467..22908528_LTR	LTR/Gypsy
chr03:23220739..23221777_LTR	LTR/Gypsy
chr03:23744825..23747275_LTR	LTR/Gypsy
chr03:23747276..23758646_INT	LTR/Gypsy
chr03:23802391..23804738_LTR	LTR/unknown
chr03:2387506..2391185_INT	LTR/Gypsy
chr03:24083675..24085748_LTR	LTR/unknown
chr03:24085749..24093132_INT	LTR/unknown
chr03:24093133..24095237_LTR	LTR/unknown
chr03:24993780..24994893_INT	LTR/unknown
chr03:25093117..25094191_INT	LTR/unknown
chr03:2531544..2531744_LTR	LTR/Copia
chr03:2531745..2536597_INT	LTR/Copia
chr03:25423578..25425186_LTR	LTR/Copia
chr03:25492668..25494806_LTR	LTR/Gypsy
chr03:25494792..25499770_INT	LTR/Gypsy
chr03:2596158..2602636_INT	LTR/Gypsy
chr03:25963322..25968470_INT	LTR/Gypsy
chr03:27454174..27466111_INT	LTR/Gypsy
chr03:27546797..27547169_LTR	LTR/Gypsy
chr03:27547170..27554514_INT	LTR/Gypsy
chr03:27614113..27619835_INT	LTR/Gypsy
chr03:28173751..28177109_INT	LTR/unknown
chr03:28471951..28472463_LTR	LTR/Copia
chr03:28675564..28678586_INT	LTR/Copia
chr03:28766395..28767501_LTR	LTR/Copia
chr03:28783644..28786422_LTR	LTR/Gypsy
chr03:29180533..29183220_LTR	LTR/unknown
chr03:29252354..29255051_LTR	LTR/Gypsy
chr03:30129510..30134091_INT	LTR/Copia
chr03:3044971..3045238_LTR	LTR/Copia
chr03:3045239..3049684_INT	LTR/Copia
chr03:30694944..30695083_LTR	LTR/Copia
chr03:30695084..30699701_INT	LTR/Copia
chr03:30798977..30803067_INT	LTR/Copia
chr03:30922246..30923934_INT	LTR/unknown
chr03:3117194..3118795_INT	LTR/Copia
chr03:31482457..31491389_INT	LTR/Gypsy
chr03:32234644..32236936_LTR	LTR/Gypsy
chr03:32236937..32249671_INT	LTR/Gypsy
chr03:32249672..32251985_LTR	LTR/Gypsy
chr03:32363871..32365788_LTR	LTR/Copia
chr03:32420593..32432095_INT	LTR/Gypsy
chr03:33136041..33136960_LTR	LTR/Gypsy
chr03:33191860..33192510_LTR	LTR/Copia
chr03:33348145..33352739_INT	LTR/Gypsy
chr03:33352740..33353905_LTR	LTR/Gypsy
chr03:33491942..33492177_LTR	LTR/unknown
chr03:33492178..33493448_INT	LTR/unknown
chr03:33637847..33638887_INT	LTR/unknown
chr03:3438185..3441303_INT	LTR/unknown
chr03:34386662..34395461_INT	LTR/Copia
chr03:34742570..34742735_LTR	LTR/Copia
chr03:34742736..34756414_INT	LTR/Copia
chr03:34785916..34786585_LTR	LTR/Gypsy
chr03:36791724..36791963_LTR	LTR/Copia
chr03:36791964..36798307_INT	LTR/Copia
chr03:36927233..36927846_LTR	LTR/unknown
chr03:37298114..37302919_INT	LTR/Copia
chr03:37405746..37416288_INT	LTR/Gypsy
chr03:37710309..37715997_INT	LTR/Copia
chr03:38049545..38050145_LTR	LTR/Copia
chr03:38653111..38655512_INT	LTR/unknown
chr03:38718352..38718884_LTR	LTR/Copia
chr03:38823253..38823826_LTR	LTR/Copia
chr03:38833706..38839760_INT	LTR/Gypsy
chr03:3885745..3889476_INT	LTR/Gypsy
chr03:39144888..39149382_INT	LTR/Copia
chr03:39168893..39181729_INT	LTR/Gypsy
chr03:39344095..39355796_INT	LTR/Gypsy
chr03:39544288..39544917_LTR	LTR/unknown
chr03:39647425..39647692_LTR	LTR/Copia
chr03:40373247..40385031_INT	LTR/Gypsy
chr03:40582038..40582310_LTR	LTR/Copia
chr03:40838971..40839550_LTR	LTR/Copia
chr03:41149077..41155932_INT	LTR/Gypsy
chr03:41267255..41271156_INT	LTR/unknown
chr03:41862078..41863074_INT	LTR/unknown
chr03:42448318..42462489_INT	LTR/Copia
chr03:4299115..4299784_LTR	LTR/unknown
chr03:43045260..43045614_LTR	LTR/Copia
chr03:43116585..43126536_INT	LTR/Gypsy
chr03:43223371..43234750_INT	LTR/Gypsy
chr03:43561782..43564741_LTR	LTR/unknown
chr03:43669481..43670218_LTR	LTR/Gypsy
chr03:43670219..43680047_INT	LTR/Gypsy
chr03:43901910..43902792_INT	LTR/unknown
chr03:44613924..44618040_INT	LTR/unknown
chr03:44671681..44673928_LTR	LTR/Gypsy
chr03:44931171..44943059_INT	LTR/Copia
chr03:45127895..45132544_INT	LTR/Copia
chr03:45396100..45400163_INT	LTR/Copia
chr03:4544238..4548644_INT	LTR/Copia
chr03:4568311..4568733_LTR	LTR/Copia
chr03:45815025..45816596_INT	LTR/unknown
chr03:45817568..45818511_LTR	LTR/Gypsy
chr03:45818512..45827429_INT	LTR/Gypsy
chr03:45857472..45857755_LTR	LTR/Copia
chr03:45857756..45862649_INT	LTR/Copia
chr03:46133426..46135213_INT	LTR/Gypsy
chr03:46203448..46204899_INT	LTR/Gypsy
chr03:46329933..46332794_INT	LTR/unknown
chr03:46871546..46872606_LTR	LTR/unknown
chr03:46872607..46874456_INT	LTR/unknown
chr03:46904563..46904916_LTR	LTR/unknown
chr03:46904917..46906018_INT	LTR/unknown
chr03:46936066..46941544_INT	LTR/Gypsy
chr03:4695549..4696100_LTR	LTR/Copia
chr03:47155373..47155563_LTR	LTR/Copia
chr03:47155564..47159918_INT	LTR/Copia
chr03:47381573..47383381_LTR	LTR/Gypsy
chr03:47643606..47646488_INT	LTR/unknown
chr03:47836960..47843531_INT	LTR/Gypsy
chr03:47901..54902_INT	LTR/Copia
chr03:47992260..47992946_LTR	LTR/unknown
chr03:48320396..48329439_INT	LTR/Gypsy
chr03:48828713..48830626_LTR	LTR/Gypsy
chr03:48830627..48835423_INT	LTR/Gypsy
chr03:48835424..48837367_LTR	LTR/Gypsy
chr03:49277687..49277904_LTR	LTR/Copia
chr03:49277905..49282268_INT	LTR/Copia
chr03:49411871..49412040_LTR	LTR/Copia
chr03:49412041..49416438_INT	LTR/Copia
chr03:49608846..49616000_INT	LTR/Copia
chr03:49781266..49783194_LTR	LTR/Copia
chr03:49902521..49902812_LTR	LTR/unknown
chr03:49902813..49904470_INT	LTR/unknown
chr03:49935505..49942932_INT	LTR/Gypsy
chr03:49942933..49943618_LTR	LTR/Gypsy
chr03:50321465..50321607_LTR	LTR/Copia
chr03:50321608..50326245_INT	LTR/Copia
chr03:5049244..5049558_LTR	LTR/unknown
chr03:5049559..5050688_INT	LTR/unknown
chr03:50846784..50850895_INT	LTR/Copia
chr03:50950324..50951263_INT	LTR/unknown
chr03:51190265..51194527_INT	LTR/Gypsy
chr03:51485534..51496837_INT	LTR/Gypsy
chr03:51496838..51497547_LTR	LTR/Gypsy
chr03:51530891..51531132_LTR	LTR/Copia
chr03:51531133..51538243_INT	LTR/Copia
chr03:5157514..5158136_LTR	LTR/unknown
chr03:51580156..51580329_LTR	LTR/Copia
chr03:51580330..51584859_INT	LTR/Copia
chr03:51787168..51787516_LTR	LTR/Copia
chr03:52441068..52441413_LTR	LTR/unknown
chr03:52441414..52443019_INT	LTR/unknown
chr03:53102758..53103350_LTR	LTR/Copia
chr03:53103351..53106783_INT	LTR/Copia
chr03:53234390..53237539_INT	LTR/unknown
chr03:53520449..53520650_LTR	LTR/Copia
chr03:53520651..53525437_INT	LTR/Copia
chr03:53659234..53660390_LTR	LTR/unknown
chr03:53660391..53661851_INT	LTR/unknown
chr03:53671788..53677618_INT	LTR/Copia
chr03:5437195..5437560_LTR	LTR/Copia
chr03:5437551..5445596_INT	LTR/Copia
chr03:54732757..54732974_LTR	LTR/Copia
chr03:54732975..54735348_INT	LTR/Copia
chr03:55087329..55091850_INT	LTR/Copia
chr03:55158875..55170494_INT	LTR/Gypsy
chr03:55175208..55178589_INT	LTR/unknown
chr03:55474824..55475010_LTR	LTR/Copia
chr03:56388611..56400841_INT	LTR/Gypsy
chr03:5648191..5654410_INT	LTR/Gypsy
chr03:57465213..57467004_INT	LTR/unknown
chr03:57688929..57693441_INT	LTR/Copia
chr03:57693442..57693716_LTR	LTR/Copia
chr03:6618532..6622451_INT	LTR/unknown
chr03:6622452..6625879_LTR	LTR/unknown
chr03:7033998..7034359_LTR	LTR/Copia
chr03:7034360..7038475_INT	LTR/Copia
chr03:7168346..7169571_INT	LTR/unknown
chr03:7549641..7551845_LTR	LTR/unknown
chr03:7598078..7600770_LTR	LTR/unknown
chr03:7974037..7978868_INT	LTR/Copia
chr03:7978862..7979057_LTR	LTR/Copia
chr03:7991310..7994148_INT	LTR/unknown
chr03:8452946..8458430_INT	LTR/Gypsy
chr03:8458431..8459170_LTR	LTR/Gypsy
chr03:8464492..8467816_INT	LTR/unknown
chr03:8959782..8960379_LTR	LTR/Copia
chr03:9255756..9257320_LTR	LTR/Copia
chr03:939721..944544_INT	LTR/Copia
chr03:9630970..9634333_LTR	LTR/unknown
chr03:9634325..9638407_INT	LTR/unknown
chr03:9759927..9763103_LTR	LTR/unknown
chr03:985934..998794_INT	LTR/Gypsy
chr03:9987301..9988492_LTR	LTR/unknown
chr04:10303927..10304504_LTR	LTR/Copia
chr04:10368045..10368600_LTR	LTR/Copia
chr04:10433828..10438395_INT	LTR/Copia
chr04:10816904..10819875_INT	LTR/unknown
chr04:11201319..11201501_LTR	LTR/Copia
chr04:11201502..11205910_INT	LTR/Copia
chr04:11563967..11570535_INT	LTR/Copia
chr04:11621077..11621273_LTR	LTR/Copia
chr04:11621274..11627699_INT	LTR/Copia
chr04:11733616..11733772_LTR	LTR/unknown
chr04:12260116..12262916_INT	LTR/unknown
chr04:12262917..12263106_LTR	LTR/unknown
chr04:12430042..12431627_LTR	LTR/Gypsy
chr04:12501602..12502218_LTR	LTR/Copia
chr04:1270022..1270218_LTR	LTR/Copia
chr04:1270219..1275009_INT	LTR/Copia
chr04:12781231..12783768_LTR	LTR/Gypsy
chr04:12839412..12840631_LTR	LTR/unknown
chr04:12896155..12897231_INT	LTR/Copia
chr04:12963223..12964977_INT	LTR/unknown
chr04:1296435..1300886_INT	LTR/Copia
chr04:12985452..12991982_INT	LTR/unknown
chr04:12991983..12993917_LTR	LTR/unknown
chr04:1300887..1301087_LTR	LTR/Copia
chr04:13057426..13059990_INT	LTR/unknown
chr04:13214413..13215144_LTR	LTR/unknown
chr04:13251732..13260661_INT	LTR/Gypsy
chr04:13299725..13300384_LTR	LTR/Copia
chr04:13378579..13379089_LTR	LTR/Copia
chr04:13417023..13417283_LTR	LTR/Copia
chr04:13556347..13558185_INT	LTR/unknown
chr04:13569977..13576344_INT	LTR/Copia
chr04:13788591..13792213_INT	LTR/unknown
chr04:14352854..14357430_INT	LTR/Copia
chr04:14363500..14363671_LTR	LTR/Copia
chr04:14363672..14366479_INT	LTR/Copia
chr04:14570511..14577453_INT	LTR/Gypsy
chr04:14777183..14777473_LTR	LTR/unknown
chr04:14777474..14781633_INT	LTR/unknown
chr04:14893349..14893556_LTR	LTR/Gypsy
chr04:15298543..15300851_LTR	LTR/Gypsy
chr04:15410350..15412341_LTR	LTR/Copia
chr04:15417846..15419813_LTR	LTR/Copia
chr04:15669496..15670036_LTR	LTR/Copia
chr04:15737257..15741787_INT	LTR/Copia
chr04:15803736..15804428_LTR	LTR/Gypsy
chr04:15804429..15815679_INT	LTR/Gypsy
chr04:16106660..16118904_INT	LTR/Gypsy
chr04:1628746..1629350_LTR	LTR/Gypsy
chr04:1629351..1631434_INT	LTR/Gypsy
chr04:17084160..17085200_LTR	LTR/Gypsy
chr04:17263151..17265379_INT	LTR/Copia
chr04:17515448..17521909_INT	LTR/Gypsy
chr04:17609431..17612921_INT	LTR/Gypsy
chr04:17720463..17722872_INT	LTR/Copia
chr04:17722873..17723116_LTR	LTR/Copia
chr04:18121570..18122146_LTR	LTR/Copia
chr04:18266143..18272344_INT	LTR/Copia
chr04:18585201..18585397_LTR	LTR/Copia
chr04:18606112..18615588_INT	LTR/Gypsy
chr04:18781148..18783324_LTR	LTR/Copia
chr04:19357198..19369121_INT	LTR/Gypsy
chr04:19403983..19407384_INT	LTR/unknown
chr04:19461476..19469583_INT	LTR/Copia
chr04:19875836..19878425_LTR	LTR/Gypsy
chr04:20150164..20152464_LTR	LTR/Gypsy
chr04:20335613..20337944_LTR	LTR/Gypsy
chr04:20337945..20342907_INT	LTR/Gypsy
chr04:20342908..20345250_LTR	LTR/Gypsy
chr04:20376366..20380951_INT	LTR/Copia
chr04:20405853..20406983_LTR	LTR/Gypsy
chr04:20406984..20411018_INT	LTR/Gypsy
chr04:20617823..20618099_LTR	LTR/Gypsy
chr04:20618100..20627750_INT	LTR/Gypsy
chr04:20690069..20692194_LTR	LTR/unknown
chr04:20737790..20738504_LTR	LTR/Gypsy
chr04:20738505..20752085_INT	LTR/Gypsy
chr04:2083426..2091119_INT	LTR/Gypsy
chr04:21023762..21033338_INT	LTR/Gypsy
chr04:21440633..21443476_LTR	LTR/unknown
chr04:21712810..21712989_LTR	LTR/Copia
chr04:21712990..21722261_INT	LTR/Copia
chr04:21764349..21765766_INT	LTR/Gypsy
chr04:21765767..21768816_LTR	LTR/Gypsy
chr04:22171151..22173794_LTR	LTR/Gypsy
chr04:22469615..22472329_LTR	LTR/Gypsy
chr04:22625758..22626586_LTR	LTR/Gypsy
chr04:2279465..2280032_LTR	LTR/Copia
chr04:22844186..22846751_LTR	LTR/unknown
chr04:22848822..22851361_LTR	LTR/unknown
chr04:2285677..2291669_INT	LTR/Copia
chr04:22887640..22890308_LTR	LTR/Gypsy
chr04:22997348..22998446_LTR	LTR/Copia
chr04:2306416..2310835_INT	LTR/Copia
chr04:23206821..23219648_INT	LTR/Copia
chr04:23336900..23337766_LTR	LTR/Copia
chr04:23436626..23439217_LTR	LTR/Gypsy
chr04:2343678..2344138_LTR	LTR/unknown
chr04:2344139..2347144_INT	LTR/unknown
chr04:24127254..24127866_LTR	LTR/Gypsy
chr04:24127867..24139216_INT	LTR/Gypsy
chr04:24751379..24758848_INT	LTR/Gypsy
chr04:25121243..25122275_LTR	LTR/unknown
chr04:25269879..25270871_INT	LTR/unknown
chr04:25508943..25512925_INT	LTR/Gypsy
chr04:25564646..25564879_LTR	LTR/Gypsy
chr04:25564880..25576864_INT	LTR/Gypsy
chr04:25639636..25639874_LTR	LTR/Copia
chr04:25639860..25644371_INT	LTR/Copia
chr04:25844459..25851441_INT	LTR/unknown
chr04:26304663..26306907_LTR	LTR/Gypsy
chr04:26310413..26312633_LTR	LTR/Gypsy
chr04:26409459..26416103_INT	LTR/Copia
chr04:26545912..26548350_LTR	LTR/unknown
chr04:26642710..26643702_LTR	LTR/Copia
chr04:26898158..26903821_INT	LTR/Gypsy
chr04:27181326..27183593_INT	LTR/unknown
chr04:2733779..2744659_INT	LTR/Gypsy
chr04:27612027..27616772_INT	LTR/Gypsy
chr04:2831693..2831994_LTR	LTR/Copia
chr04:28620832..28630965_INT	LTR/Copia
chr04:28648414..28652465_INT	LTR/Copia
chr04:29154057..29156629_LTR	LTR/Gypsy
chr04:29620388..29621882_LTR	LTR/Gypsy
chr04:2966848..2966987_LTR	LTR/Copia
chr04:2966988..2971547_INT	LTR/Copia
chr04:29923191..29923977_LTR	LTR/Gypsy
chr04:29962362..29965107_INT	LTR/Gypsy
chr04:30050895..30053738_LTR	LTR/unknown
chr04:30093060..30096068_LTR	LTR/Gypsy
chr04:30386949..30389661_LTR	LTR/Gypsy
chr04:30393995..30396755_LTR	LTR/Gypsy
chr04:30425833..30428301_INT	LTR/unknown
chr04:30428302..30428515_LTR	LTR/unknown
chr04:30527805..30530406_LTR	LTR/unknown
chr04:31192287..31192859_LTR	LTR/unknown
chr04:31819697..31820927_LTR	LTR/Gypsy
chr04:31823535..31824742_LTR	LTR/Gypsy
chr04:32333087..32333966_LTR	LTR/unknown
chr04:32507080..32508023_LTR	LTR/Gypsy
chr04:32508024..32512104_INT	LTR/Gypsy
chr04:32537632..32538469_LTR	LTR/Gypsy
chr04:32622299..32629233_INT	LTR/Gypsy
chr04:32942623..32954291_INT	LTR/Gypsy
chr04:33565981..33568646_LTR	LTR/Gypsy
chr04:33690165..33692955_LTR	LTR/unknown
chr04:33694055..33696796_LTR	LTR/unknown
chr04:3370435..3371581_INT	LTR/unknown
chr04:33919990..33922311_LTR	LTR/unknown
chr04:35058985..35071018_INT	LTR/Gypsy
chr04:35615345..35616004_LTR	LTR/unknown
chr04:3575297..3575481_LTR	LTR/Copia
chr04:3575482..3580053_INT	LTR/Copia
chr04:36205606..36207545_LTR	LTR/Gypsy
chr04:3658182..3658326_LTR	LTR/Copia
chr04:3658327..3662864_INT	LTR/Copia
chr04:37381717..37382568_LTR	LTR/Gypsy
chr04:37561572..37563892_LTR	LTR/Gypsy
chr04:38180734..38181873_INT	LTR/unknown
chr04:3819586..3819864_LTR	LTR/Copia
chr04:3819865..3824342_INT	LTR/Copia
chr04:38426386..38427935_LTR	LTR/Gypsy
chr04:38427936..38432606_INT	LTR/Gypsy
chr04:38599409..38601717_LTR	LTR/unknown
chr04:38601718..38604925_INT	LTR/unknown
chr04:39185302..39187774_LTR	LTR/Gypsy
chr04:39192749..39195267_LTR	LTR/Gypsy
chr04:39438338..39450219_INT	LTR/Gypsy
chr04:39450220..39452427_LTR	LTR/Gypsy
chr04:39753944..39756456_LTR	LTR/Gypsy
chr04:4029643..4038926_INT	LTR/unknown
chr04:4038927..4039387_LTR	LTR/unknown
chr04:40564668..40567568_LTR	LTR/Gypsy
chr04:40572058..40574985_LTR	LTR/Gypsy
chr04:40794752..40795994_LTR	LTR/Gypsy
chr04:41664428..41674332_INT	LTR/Copia
chr04:41674333..41674709_LTR	LTR/Copia
chr04:42220161..42220746_LTR	LTR/Copia
chr04:42521419..42522963_INT	LTR/unknown
chr04:4259469..4259761_LTR	LTR/Copia
chr04:42617471..42618270_LTR	LTR/unknown
chr04:42747605..42757744_INT	LTR/Gypsy
chr04:4322419..4323552_INT	LTR/unknown
chr04:43687301..43687928_LTR	LTR/Copia
chr04:44882309..44888616_INT	LTR/unknown
chr04:4489054..4490298_LTR	LTR/Gypsy
chr04:4500979..4504957_INT	LTR/Copia
chr04:4504958..4505338_LTR	LTR/Copia
chr04:4538975..4539214_LTR	LTR/Copia
chr04:4539215..4543385_INT	LTR/Copia
chr04:45645281..45656752_INT	LTR/Copia
chr04:46041300..46042528_INT	LTR/unknown
chr04:46042529..46042774_LTR	LTR/unknown
chr04:46071336..46080723_INT	LTR/Gypsy
chr04:46157137..46163295_INT	LTR/Copia
chr04:46163296..46163632_LTR	LTR/Copia
chr04:46737259..46739434_INT	LTR/unknown
chr04:46927990..46940316_INT	LTR/Gypsy
chr04:47180140..47191546_INT	LTR/Gypsy
chr04:47561061..47564448_LTR	LTR/Gypsy
chr04:47781886..47785621_INT	LTR/Gypsy
chr04:47912838..47913850_INT	LTR/unknown
chr04:47913847..47914035_LTR	LTR/unknown
chr04:48004210..48004737_LTR	LTR/Copia
chr04:48528017..48534746_INT	LTR/Copia
chr04:48574484..48578411_INT	LTR/Gypsy
chr04:48673262..48673656_LTR	LTR/Copia
chr04:49638991..49643627_INT	LTR/Copia
chr04:49666707..49671047_INT	LTR/Copia
chr04:49671048..49671882_LTR	LTR/Copia
chr04:50136380..50143071_INT	LTR/Copia
chr04:50214675..50215716_INT	LTR/unknown
chr04:50216433..50217506_INT	LTR/unknown
chr04:50394684..50394810_LTR	LTR/Copia
chr04:50482016..50485671_INT	LTR/unknown
chr04:50485672..50485887_LTR	LTR/unknown
chr04:50555871..50556046_LTR	LTR/Copia
chr04:50739657..50749131_INT	LTR/Copia
chr04:50749132..50749942_LTR	LTR/Copia
chr04:50820743..50824538_INT	LTR/unknown
chr04:51195683..51200150_INT	LTR/Copia
chr04:51478203..51482888_INT	LTR/Copia
chr04:51516268..51516481_LTR	LTR/unknown
chr04:51516482..51518319_INT	LTR/unknown
chr04:51616165..51622846_INT	LTR/unknown
chr04:51704710..51704988_LTR	LTR/Copia
chr04:51972036..51978144_INT	LTR/Gypsy
chr04:51995011..51995598_LTR	LTR/Copia
chr04:5217414..5219180_INT	LTR/unknown
chr04:52186992..52187143_LTR	LTR/unknown
chr04:52187144..52191663_INT	LTR/unknown
chr04:52439404..52439716_LTR	LTR/Gypsy
chr04:52735010..52739490_INT	LTR/Copia
chr04:528794..542965_INT	LTR/Gypsy
chr04:52989148..52989730_LTR	LTR/Copia
chr04:53228561..53229707_LTR	LTR/Copia
chr04:53317707..53320017_INT	LTR/unknown
chr04:53369064..53370418_INT	LTR/unknown
chr04:53398031..53400875_INT	LTR/unknown
chr04:53583050..53587365_INT	LTR/Copia
chr04:53630412..53631617_INT	LTR/unknown
chr04:53769458..53769685_LTR	LTR/Copia
chr04:53797321..53803846_INT	LTR/Copia
chr04:53840395..53841026_LTR	LTR/Copia
chr04:53841027..53847454_INT	LTR/Copia
chr04:53920809..53920946_LTR	LTR/Copia
chr04:53920947..53925494_INT	LTR/Copia
chr04:54006659..54010271_INT	LTR/Copia
chr04:54015891..54016479_LTR	LTR/Copia
chr04:54016480..54025567_INT	LTR/Copia
chr04:54261837..54262556_LTR	LTR/Copia
chr04:54262557..54266816_INT	LTR/Copia
chr04:542966..543351_LTR	LTR/Gypsy
chr04:54546294..54550841_INT	LTR/Copia
chr04:54670239..54671871_LTR	LTR/unknown
chr04:54671872..54674883_INT	LTR/unknown
chr04:54791400..54797839_INT	LTR/Copia
chr04:54811804..54818985_INT	LTR/Copia
chr04:54924257..54924555_LTR	LTR/Gypsy
chr04:54924556..54931901_INT	LTR/Gypsy
chr04:54983084..54986166_INT	LTR/unknown
chr04:54986167..54986626_LTR	LTR/unknown
chr04:55004648..55005018_LTR	LTR/Copia
chr04:55005019..55009139_INT	LTR/Copia
chr04:55208382..55217450_INT	LTR/Gypsy
chr04:55569096..55571351_LTR	LTR/unknown
chr04:55571352..55574898_INT	LTR/unknown
chr04:55653588..55654172_LTR	LTR/Copia
chr04:55760598..55760852_LTR	LTR/Copia
chr04:55760853..55765630_INT	LTR/Copia
chr04:56245936..56246344_LTR	LTR/Copia
chr04:56478108..56479916_INT	LTR/unknown
chr04:56558760..56559812_INT	LTR/unknown
chr04:6342577..6345866_INT	LTR/unknown
chr04:6382594..6385051_LTR	LTR/Gypsy
chr04:6401991..6408976_INT	LTR/Copia
chr04:6552540..6552753_LTR	LTR/unknown
chr04:6552754..6557692_INT	LTR/unknown
chr04:6912704..6913264_LTR	LTR/Copia
chr04:7032181..7034872_LTR	LTR/Gypsy
chr04:7281037..7281327_LTR	LTR/Copia
chr04:7731077..7735837_INT	LTR/Copia
chr04:7774846..7777029_LTR	LTR/Copia
chr04:8001276..8003438_LTR	LTR/Copia
chr04:8003439..8008986_INT	LTR/Copia
chr04:8199322..8199491_LTR	LTR/Copia
chr04:8199492..8203446_INT	LTR/Copia
chr04:8413092..8416760_INT	LTR/Gypsy
chr04:8468188..8468653_LTR	LTR/Copia
chr04:8468654..8472903_INT	LTR/Copia
chr04:866825..869441_LTR	LTR/Gypsy
chr04:8750479..8750700_LTR	LTR/Copia
chr04:8750701..8754988_INT	LTR/Copia
chr04:8835719..8838964_INT	LTR/Gypsy
chr04:9037978..9039412_INT	LTR/unknown
chr04:9138332..9142566_INT	LTR/Copia
chr04:9196592..9206894_INT	LTR/Gypsy
chr04:921733..923640_INT	LTR/Copia
chr04:9318559..9320358_INT	LTR/unknown
chr04:9352967..9353275_LTR	LTR/Copia
chr04:9598157..9598521_LTR	LTR/unknown
chr04:9598522..9602135_INT	LTR/unknown
chr04:966287..970715_INT	LTR/Gypsy
chr04:970716..970980_LTR	LTR/Gypsy
chr05:10347625..10359837_INT	LTR/Gypsy
chr05:10843766..10845326_LTR	LTR/Gypsy
chr05:11213826..11214007_LTR	LTR/Copia
chr05:11214008..11218511_INT	LTR/Copia
chr05:11313003..11316891_INT	LTR/unknown
chr05:11847624..11852213_INT	LTR/Copia
chr05:11859259..11863341_INT	LTR/Copia
chr05:12151431..12151691_LTR	LTR/unknown
chr05:12151692..12152851_INT	LTR/unknown
chr05:12738424..12749889_INT	LTR/Gypsy
chr05:1289082..1289627_LTR	LTR/Copia
chr05:13012341..13017873_INT	LTR/Copia
chr05:13330733..13331109_LTR	LTR/Copia
chr05:13331110..13335255_INT	LTR/Copia
chr05:13342759..13342924_LTR	LTR/Copia
chr05:13342925..13349821_INT	LTR/Copia
chr05:13475737..13480478_INT	LTR/Copia
chr05:13568638..13569085_LTR	LTR/Copia
chr05:13736823..13748958_INT	LTR/Gypsy
chr05:13748959..13750611_LTR	LTR/Gypsy
chr05:13887648..13889009_INT	LTR/unknown
chr05:13889010..13889634_LTR	LTR/unknown
chr05:14368405..14376267_INT	LTR/Copia
chr05:14610098..14613793_INT	LTR/Gypsy
chr05:14625826..14626796_INT	LTR/unknown
chr05:14982199..14987276_INT	LTR/Copia
chr05:15210341..15211087_LTR	LTR/unknown
chr05:1552546..1558384_INT	LTR/Copia
chr05:1563726..1569083_INT	LTR/Gypsy
chr05:15905691..15914387_INT	LTR/Copia
chr05:16380812..16385476_INT	LTR/Copia
chr05:16820334..16821927_INT	LTR/unknown
chr05:1694079..1698246_INT	LTR/Copia
chr05:17311199..17323588_INT	LTR/Gypsy
chr05:17929158..17932498_INT	LTR/Gypsy
chr05:18070644..18077084_INT	LTR/unknown
chr05:18084131..18084922_LTR	LTR/Gypsy
chr05:18084923..18095367_INT	LTR/Gypsy
chr05:18236060..18236712_LTR	LTR/Gypsy
chr05:18236713..18247291_INT	LTR/Gypsy
chr05:18280150..18283835_INT	LTR/Gypsy
chr05:18342693..18349926_INT	LTR/Copia
chr05:19043576..19044738_INT	LTR/unknown
chr05:19492360..19495792_INT	LTR/Gypsy
chr05:20273389..20283878_INT	LTR/unknown
chr05:20380887..20384630_INT	LTR/unknown
chr05:20665242..20675031_INT	LTR/Gypsy
chr05:20979000..20993344_INT	LTR/Gypsy
chr05:21393038..21397188_INT	LTR/Copia
chr05:21397189..21398728_LTR	LTR/Copia
chr05:21473893..21474330_LTR	LTR/Copia
chr05:21715364..21725762_INT	LTR/Gypsy
chr05:21725763..21726200_LTR	LTR/Gypsy
chr05:21727537..21733582_INT	LTR/Copia
chr05:21793137..21793770_LTR	LTR/unknown
chr05:22086262..22086847_LTR	LTR/Copia
chr05:2228506..2234755_INT	LTR/Copia
chr05:22287561..22288789_INT	LTR/unknown
chr05:22411851..22413778_LTR	LTR/Copia
chr05:22419291..22421243_LTR	LTR/Copia
chr05:22722306..22724321_LTR	LTR/Copia
chr05:22824132..22827002_LTR	LTR/Gypsy
chr05:22982984..22990141_INT	LTR/unknown
chr05:22990142..22990895_LTR	LTR/unknown
chr05:23044160..23044313_LTR	LTR/Copia
chr05:23376039..23376265_LTR	LTR/Copia
chr05:23596016..23596793_LTR	LTR/unknown
chr05:23596794..23597835_INT	LTR/unknown
chr05:23908859..23919833_INT	LTR/Gypsy
chr05:23919834..23921392_LTR	LTR/Gypsy
chr05:24039685..24042981_INT	LTR/Gypsy
chr05:24177004..24180138_LTR	LTR/Gypsy
chr05:25131822..25143783_INT	LTR/Gypsy
chr05:25696960..25697523_LTR	LTR/Copia
chr05:25709825..25714260_INT	LTR/Copia
chr05:25742166..25743387_LTR	LTR/unknown
chr05:25908444..25910161_LTR	LTR/Gypsy
chr05:25910162..25919820_INT	LTR/Gypsy
chr05:25933621..25934806_LTR	LTR/unknown
chr05:26474486..26475482_LTR	LTR/Gypsy
chr05:2671501..2671978_LTR	LTR/Copia
chr05:2671979..2681003_INT	LTR/Copia
chr05:27729623..27731890_LTR	LTR/Gypsy
chr05:28570622..28573247_LTR	LTR/Gypsy
chr05:29196561..29203566_INT	LTR/Copia
chr05:29203567..29205125_LTR	LTR/Copia
chr05:29817342..29819624_LTR	LTR/Gypsy
chr05:30565984..30569330_LTR	LTR/unknown
chr05:31295192..31296153_LTR	LTR/Gypsy
chr05:31492345..31493163_LTR	LTR/Gypsy
chr05:31545344..31546007_LTR	LTR/unknown
chr05:32202213..32202959_LTR	LTR/unknown
chr05:32497272..32499823_LTR	LTR/Gypsy
chr05:32586660..32588919_LTR	LTR/Gypsy
chr05:32949571..32958776_INT	LTR/Gypsy
chr05:33005352..33017524_INT	LTR/Gypsy
chr05:33125340..33129707_INT	LTR/Copia
chr05:33129708..33129976_LTR	LTR/Copia
chr05:33255672..33257986_LTR	LTR/Gypsy
chr05:33257980..33269337_INT	LTR/Gypsy
chr05:33391630..33394387_LTR	LTR/Gypsy
chr05:33451119..33453752_LTR	LTR/Gypsy
chr05:33474646..33477912_LTR	LTR/unknown
chr05:33621627..33623713_LTR	LTR/Gypsy
chr05:3410604..3411180_LTR	LTR/unknown
chr05:34133940..34146180_INT	LTR/Gypsy
chr05:34707654..34710730_LTR	LTR/Gypsy
chr05:3472916..3473190_LTR	LTR/Copia
chr05:34742537..34745017_LTR	LTR/unknown
chr05:34963894..34965674_LTR	LTR/Copia
chr05:35623096..35625696_LTR	LTR/Gypsy
chr05:35628680..35631303_LTR	LTR/Gypsy
chr05:35974240..35977101_LTR	LTR/Gypsy
chr05:35977102..35990677_INT	LTR/Gypsy
chr05:36183358..36186306_INT	LTR/unknown
chr05:36294374..36295420_INT	LTR/unknown
chr05:36512645..36514980_LTR	LTR/unknown
chr05:36514981..36519847_INT	LTR/unknown
chr05:36915359..36927701_INT	LTR/Gypsy
chr05:37446180..37450381_INT	LTR/Copia
chr05:37704376..37706910_LTR	LTR/Gypsy
chr05:38071256..38073901_LTR	LTR/Gypsy
chr05:38542109..38543483_LTR	LTR/unknown
chr05:38543484..38546279_INT	LTR/unknown
chr05:38769610..38770605_LTR	LTR/Gypsy
chr05:38925128..38929786_INT	LTR/Copia
chr05:38931225..38942748_INT	LTR/Gypsy
chr05:38996402..38997085_LTR	LTR/Gypsy
chr05:39370816..39371128_LTR	LTR/Gypsy
chr05:39371129..39375889_INT	LTR/Gypsy
chr05:39378755..39380086_INT	LTR/unknown
chr05:39859548..39862055_LTR	LTR/Gypsy
chr05:40143511..40154567_INT	LTR/Gypsy
chr05:40144500..40146952_LTR	LTR/Gypsy
chr05:40146953..40148725_INT	LTR/Gypsy
chr05:40148726..40151155_LTR	LTR/Gypsy
chr05:40702975..40705757_LTR	LTR/Gypsy
chr05:40766242..40770260_INT	LTR/Copia
chr05:40770261..40770683_LTR	LTR/Copia
chr05:4084908..4085141_LTR	LTR/unknown
chr05:4085142..4091144_INT	LTR/unknown
chr05:41028918..41031521_LTR	LTR/Gypsy
chr05:41127859..41129347_INT	LTR/unknown
chr05:41515065..41517693_LTR	LTR/Gypsy
chr05:41569487..41571833_LTR	LTR/unknown
chr05:41690073..41694191_INT	LTR/Copia
chr05:41728539..41730994_LTR	LTR/unknown
chr05:41747066..41750049_INT	LTR/Gypsy
chr05:41870934..41871265_LTR	LTR/unknown
chr05:41871266..41872352_INT	LTR/unknown
chr05:4192459..4196954_INT	LTR/Copia
chr05:4215919..4218685_INT	LTR/unknown
chr05:42832840..42834871_INT	LTR/unknown
chr05:42912557..42913621_LTR	LTR/Gypsy
chr05:43604393..43604971_LTR	LTR/Gypsy
chr05:43658231..43662301_INT	LTR/unknown
chr05:43688018..43688934_INT	LTR/unknown
chr05:43816045..43827810_INT	LTR/Gypsy
chr05:44191853..44199079_INT	LTR/Copia
chr05:44211539..44212625_LTR	LTR/Copia
chr05:44212626..44217622_INT	LTR/Copia
chr05:44300542..44300780_LTR	LTR/Copia
chr05:44300781..44305348_INT	LTR/Copia
chr05:44457529..44461602_INT	LTR/Copia
chr05:44533938..44538218_INT	LTR/Copia
chr05:45505361..45507697_LTR	LTR/Gypsy
chr05:45748029..45749218_LTR	LTR/Copia
chr05:45749219..45751908_INT	LTR/Copia
chr05:45751909..45753066_LTR	LTR/Copia
chr05:46144212..46144475_LTR	LTR/Copia
chr05:46144476..46151211_INT	LTR/Copia
chr05:46244333..46249912_INT	LTR/Copia
chr05:46562454..46562636_LTR	LTR/Copia
chr05:46562637..46566747_INT	LTR/Copia
chr05:46829285..46829904_LTR	LTR/Copia
chr05:46862731..46865388_LTR	LTR/Gypsy
chr05:46935535..46936924_LTR	LTR/Gypsy
chr05:46936925..46945813_INT	LTR/Gypsy
chr05:47074741..47075007_LTR	LTR/Copia
chr05:47075008..47080355_INT	LTR/Copia
chr05:47143366..47144490_INT	LTR/unknown
chr05:47229520..47230497_LTR	LTR/Copia
chr05:47280935..47289185_INT	LTR/Copia
chr05:47403335..47403948_LTR	LTR/Copia
chr05:47593733..47600682_INT	LTR/Copia
chr05:47874981..47886102_INT	LTR/Copia
chr05:47988493..47990760_INT	LTR/unknown
chr05:48037006..48039446_LTR	LTR/Gypsy
chr05:48044290..48046698_LTR	LTR/Gypsy
chr05:48267663..48268213_LTR	LTR/Copia
chr05:48675287..48675844_LTR	LTR/Copia
chr05:48814723..48815580_INT	LTR/unknown
chr05:49047803..49052637_INT	LTR/Copia
chr05:49181453..49182090_LTR	LTR/unknown
chr05:49221505..49225103_INT	LTR/unknown
chr05:49246977..49251455_INT	LTR/Gypsy
chr05:49361485..49363651_LTR	LTR/unknown
chr05:49363638..49370430_INT	LTR/unknown
chr05:49663864..49668152_INT	LTR/Copia
chr05:49723715..49730189_INT	LTR/Copia
chr05:50681139..50681751_LTR	LTR/Copia
chr05:50820468..50824934_INT	LTR/Copia
chr05:50849152..50849380_LTR	LTR/unknown
chr05:50849381..50850527_INT	LTR/unknown
chr05:50938802..50943534_INT	LTR/Copia
chr05:50959567..50962814_INT	LTR/unknown
chr05:51008005..51012699_INT	LTR/Copia
chr05:51081402..51081608_LTR	LTR/Copia
chr05:51183280..51183749_LTR	LTR/unknown
chr05:51183750..51186904_INT	LTR/unknown
chr05:51355465..51356122_LTR	LTR/unknown
chr05:51397279..51402982_INT	LTR/Gypsy
chr05:51545399..51553869_INT	LTR/Gypsy
chr05:51817242..51821500_INT	LTR/unknown
chr05:52002667..52003435_LTR	LTR/Gypsy
chr05:52003436..52010500_INT	LTR/Gypsy
chr05:52079130..52080978_LTR	LTR/Copia
chr05:52080979..52095348_INT	LTR/Copia
chr05:52296725..52296972_LTR	LTR/Copia
chr05:52296973..52301192_INT	LTR/Copia
chr05:52542094..52546624_INT	LTR/Gypsy
chr05:52643940..52648412_INT	LTR/Gypsy
chr05:52829470..52841264_INT	LTR/Gypsy
chr05:52880597..52883986_INT	LTR/Gypsy
chr05:52907734..52908130_LTR	LTR/Copia
chr05:52908131..52912217_INT	LTR/Copia
chr05:53139858..53142731_INT	LTR/unknown
chr05:53231029..53236176_INT	LTR/Gypsy
chr05:53241829..53242129_LTR	LTR/Gypsy
chr05:53504759..53511590_INT	LTR/Copia
chr05:53511591..53511944_LTR	LTR/Copia
chr05:53538295..53542127_INT	LTR/Copia
chr05:53576849..53581440_INT	LTR/Copia
chr05:53626992..53627286_LTR	LTR/Copia
chr05:53692388..53696794_INT	LTR/Copia
chr05:53862307..53862650_LTR	LTR/Copia
chr05:53872696..53884077_INT	LTR/Gypsy
chr05:53911786..53915686_INT	LTR/unknown
chr05:5503773..5513683_INT	LTR/Gypsy
chr05:5515440..5518935_INT	LTR/unknown
chr05:5776561..5786241_INT	LTR/Gypsy
chr05:5809887..5810264_LTR	LTR/Copia
chr05:6194189..6206920_INT	LTR/Gypsy
chr05:6267861..6268993_INT	LTR/unknown
chr05:6281343..6281869_LTR	LTR/Copia
chr05:6281870..6286127_INT	LTR/Copia
chr05:6342987..6346797_INT	LTR/Gypsy
chr05:6716250..6728542_INT	LTR/Gypsy
chr05:6962839..6964087_INT	LTR/Gypsy
chr05:8458247..8458494_LTR	LTR/Gypsy
chr05:8524574..8531538_INT	LTR/Copia
chr05:8631364..8642705_INT	LTR/Gypsy
chr05:8732032..8734069_INT	LTR/unknown
chr05:9143881..9147114_INT	LTR/unknown
chr05:9898654..9899281_LTR	LTR/unknown
chr06:10104410..10108806_INT	LTR/Copia
chr06:10275714..10278226_LTR	LTR/unknown
chr06:10311169..10313743_LTR	LTR/Gypsy
chr06:10385451..10397465_INT	LTR/Gypsy
chr06:10778837..10780515_INT	LTR/unknown
chr06:11011732..11017252_INT	LTR/Gypsy
chr06:11552161..11559220_INT	LTR/Gypsy
chr06:11619480..11621922_LTR	LTR/Gypsy
chr06:12220690..12222360_INT	LTR/Copia
chr06:12245516..12246120_LTR	LTR/Copia
chr06:12475838..12476423_LTR	LTR/Gypsy
chr06:12476424..12481458_INT	LTR/Gypsy
chr06:12864826..12869896_INT	LTR/Gypsy
chr06:13031628..13033998_LTR	LTR/Gypsy
chr06:13089110..13094476_INT	LTR/Copia
chr06:13104505..13105469_LTR	LTR/Copia
chr06:13182588..13185378_LTR	LTR/unknown
chr06:13196053..13198874_LTR	LTR/unknown
chr06:13303551..13305819_LTR	LTR/Gypsy
chr06:13316090..13318699_LTR	LTR/Gypsy
chr06:13464264..13474543_INT	LTR/Gypsy
chr06:13474544..13475355_LTR	LTR/Gypsy
chr06:13817581..13817870_LTR	LTR/Copia
chr06:13825699..13835089_INT	LTR/Copia
chr06:13885683..13885857_LTR	LTR/Copia
chr06:13885858..13889965_INT	LTR/Copia
chr06:13985184..13992183_INT	LTR/Copia
chr06:14291763..14296611_INT	LTR/Gypsy
chr06:14296612..14298537_LTR	LTR/Gypsy
chr06:14720378..14723909_INT	LTR/unknown
chr06:14725492..14726139_LTR	LTR/unknown
chr06:15009090..15013388_INT	LTR/Copia
chr06:15194236..15196999_LTR	LTR/unknown
chr06:15200402..15203192_LTR	LTR/unknown
chr06:15314832..15315142_LTR	LTR/Copia
chr06:15315143..15319260_INT	LTR/Copia
chr06:15379093..15382696_INT	LTR/Gypsy
chr06:15428599..15431663_INT	LTR/unknown
chr06:15431664..15434116_LTR	LTR/unknown
chr06:15491413..15491743_LTR	LTR/unknown
chr06:15814284..15818467_INT	LTR/Copia
chr06:15997028..15999273_LTR	LTR/unknown
chr06:16254726..16262645_INT	LTR/unknown
chr06:16272380..16274803_LTR	LTR/unknown
chr06:16420669..16423138_LTR	LTR/Gypsy
chr06:16757431..16761436_INT	LTR/unknown
chr06:16918890..16919156_LTR	LTR/Copia
chr06:16919157..16924469_INT	LTR/Copia
chr06:16955179..16955606_LTR	LTR/Copia
chr06:16955607..16959849_INT	LTR/Copia
chr06:17102468..17115161_INT	LTR/Gypsy
chr06:17237528..17242123_INT	LTR/Gypsy
chr06:17304153..17306490_LTR	LTR/unknown
chr06:17365908..17367814_INT	LTR/Copia
chr06:17557288..17568126_INT	LTR/Gypsy
chr06:17656447..17665155_INT	LTR/Gypsy
chr06:17665156..17665996_LTR	LTR/Gypsy
chr06:17685588..17694404_INT	LTR/Gypsy
chr06:17857126..17857372_LTR	LTR/Copia
chr06:18032777..18038188_INT	LTR/Copia
chr06:1809514..1811050_LTR	LTR/Gypsy
chr06:18122565..18137364_INT	LTR/Copia
chr06:18124175..18125504_LTR	LTR/unknown
chr06:18125505..18128526_INT	LTR/unknown
chr06:18128527..18129879_LTR	LTR/unknown
chr06:18137365..18137621_LTR	LTR/Copia
chr06:18335297..18339618_INT	LTR/Copia
chr06:18422712..18426950_INT	LTR/Copia
chr06:18442152..18449761_INT	LTR/Copia
chr06:18620618..18623166_LTR	LTR/Gypsy
chr06:18623167..18626680_INT	LTR/Gypsy
chr06:18768724..18773206_INT	LTR/Copia
chr06:19094204..19095737_INT	LTR/unknown
chr06:19200783..19201876_INT	LTR/unknown
chr06:1957730..1962269_INT	LTR/Gypsy
chr06:19648028..19648847_LTR	LTR/Gypsy
chr06:19652525..19653320_LTR	LTR/Gypsy
chr06:19951612..19958476_INT	LTR/Gypsy
chr06:20538970..20551258_INT	LTR/Gypsy
chr06:20869738..20873427_INT	LTR/Gypsy
chr06:20892552..20892692_LTR	LTR/Copia
chr06:20892693..20902462_INT	LTR/Copia
chr06:21112754..21115127_LTR	LTR/unknown
chr06:21631841..21632446_LTR	LTR/Copia
chr06:2168005..2168231_LTR	LTR/Copia
chr06:2177693..2185560_INT	LTR/unknown
chr06:21913265..21915176_LTR	LTR/Gypsy
chr06:21918652..21920575_LTR	LTR/Gypsy
chr06:2209265..2211258_LTR	LTR/Copia
chr06:22430145..22431292_LTR	LTR/Gypsy
chr06:22431293..22443998_INT	LTR/Gypsy
chr06:23046573..23051733_INT	LTR/Gypsy
chr06:23166639..23175861_INT	LTR/Copia
chr06:23260326..23260592_LTR	LTR/Copia
chr06:23260593..23265242_INT	LTR/Copia
chr06:23480317..23491974_INT	LTR/Gypsy
chr06:23542069..23546146_INT	LTR/Copia
chr06:23563278..23574859_INT	LTR/Gypsy
chr06:2372420..2374831_LTR	LTR/Gypsy
chr06:2374832..2379746_INT	LTR/Gypsy
chr06:23854828..23868939_INT	LTR/unknown
chr06:23921571..23930410_INT	LTR/Copia
chr06:23930411..23930689_LTR	LTR/Copia
chr06:24003668..24008081_INT	LTR/Copia
chr06:24209305..24209854_LTR	LTR/Gypsy
chr06:24381437..24383391_LTR	LTR/Copia
chr06:24460440..24461020_LTR	LTR/Gypsy
chr06:24461021..24472805_INT	LTR/Gypsy
chr06:24548000..24551992_INT	LTR/Gypsy
chr06:24576966..24578563_LTR	LTR/Gypsy
chr06:24578564..24587522_INT	LTR/Gypsy
chr06:24881754..24882360_LTR	LTR/Copia
chr06:25138314..25145815_INT	LTR/Gypsy
chr06:25161223..25165563_INT	LTR/Copia
chr06:25347615..25347914_LTR	LTR/Copia
chr06:25347915..25351995_INT	LTR/Copia
chr06:25686108..25689425_INT	LTR/unknown
chr06:25710472..25715268_INT	LTR/Copia
chr06:25940729..25942207_INT	LTR/unknown
chr06:25942208..25942406_LTR	LTR/unknown
chr06:27016660..27019320_INT	LTR/unknown
chr06:27402794..27406134_INT	LTR/unknown
chr06:27822942..27827663_INT	LTR/Copia
chr06:27868631..27869213_LTR	LTR/Copia
chr06:27887837..27890305_INT	LTR/Copia
chr06:27896198..27900768_INT	LTR/Gypsy
chr06:27987599..27991030_LTR	LTR/unknown
chr06:28721203..28724991_INT	LTR/Gypsy
chr06:29234115..29234424_LTR	LTR/Copia
chr06:29353409..29354075_LTR	LTR/Gypsy
chr06:29354076..29365546_INT	LTR/Gypsy
chr06:29993386..29998380_INT	LTR/Copia
chr06:30339280..30339413_LTR	LTR/Copia
chr06:30339414..30345235_INT	LTR/Copia
chr06:30588165..30592693_INT	LTR/Copia
chr06:30600797..30601338_LTR	LTR/Copia
chr06:31316857..31321412_INT	LTR/Copia
chr06:31349240..31349488_LTR	LTR/Copia
chr06:31359370..31360003_LTR	LTR/Copia
chr06:31817566..31822761_INT	LTR/unknown
chr06:31848335..31848621_LTR	LTR/Copia
chr06:31848614..31852865_INT	LTR/Copia
chr06:32185382..32185764_LTR	LTR/Copia
chr06:32878823..32890659_INT	LTR/Gypsy
chr06:32971128..32971943_LTR	LTR/Copia
chr06:3301080..3301773_LTR	LTR/unknown
chr06:33319163..33319642_LTR	LTR/Copia
chr06:33335108..33339045_INT	LTR/Gypsy
chr06:33483430..33488039_INT	LTR/Gypsy
chr06:33629974..33634871_INT	LTR/Copia
chr06:33807120..33812002_INT	LTR/Gypsy
chr06:33830522..33834571_INT	LTR/Copia
chr06:33834572..33834959_LTR	LTR/Copia
chr06:33885527..33889281_INT	LTR/Copia
chr06:33889282..33889689_LTR	LTR/Copia
chr06:33967451..33969842_LTR	LTR/Gypsy
chr06:33975953..33979739_INT	LTR/unknown
chr06:34029844..34034098_INT	LTR/Copia
chr06:34042637..34043641_LTR	LTR/Copia
chr06:34092459..34099475_INT	LTR/Copia
chr06:34239571..34242856_INT	LTR/unknown
chr06:34242857..34243479_LTR	LTR/unknown
chr06:34397119..34397391_LTR	LTR/Copia
chr06:34397392..34401967_INT	LTR/Copia
chr06:34514676..34514889_LTR	LTR/unknown
chr06:34514890..34517521_INT	LTR/unknown
chr06:34542330..34543368_INT	LTR/unknown
chr06:34568083..34580443_INT	LTR/Gypsy
chr06:35038889..35047244_INT	LTR/Gypsy
chr06:35190763..35191622_INT	LTR/unknown
chr06:35472752..35476562_INT	LTR/unknown
chr06:35560894..35562352_INT	LTR/Copia
chr06:35562353..35562569_LTR	LTR/Copia
chr06:36216548..36229289_INT	LTR/Gypsy
chr06:3635876..3638382_LTR	LTR/Gypsy
chr06:36674276..36678891_INT	LTR/Copia
chr06:36879726..36883420_INT	LTR/Gypsy
chr06:36960035..36960323_LTR	LTR/Gypsy
chr06:36960324..36965004_INT	LTR/Gypsy
chr06:37671350..37671725_LTR	LTR/Copia
chr06:38617838..38621367_INT	LTR/Copia
chr06:38768383..38768553_LTR	LTR/Copia
chr06:38827138..38831196_INT	LTR/Copia
chr06:38943923..38944521_LTR	LTR/Copia
chr06:39030049..39031297_INT	LTR/unknown
chr06:39445706..39445887_LTR	LTR/Copia
chr06:39445888..39447707_INT	LTR/Copia
chr06:39733323..39733538_LTR	LTR/unknown
chr06:39733539..39738006_INT	LTR/unknown
chr06:3983096..3992088_INT	LTR/Copia
chr06:40248866..40253048_INT	LTR/Copia
chr06:40558957..40559661_LTR	LTR/Gypsy
chr06:40734149..40735470_INT	LTR/unknown
chr06:41226698..41238762_INT	LTR/Gypsy
chr06:41347136..41348775_LTR	LTR/Copia
chr06:41566093..41574845_INT	LTR/Gypsy
chr06:42106115..42107623_INT	LTR/unknown
chr06:42155820..42160557_INT	LTR/Copia
chr06:42243865..42245926_LTR	LTR/Gypsy
chr06:42445227..42450442_INT	LTR/Copia
chr06:42450443..42450970_LTR	LTR/Copia
chr06:42726442..42729964_INT	LTR/Copia
chr06:42774710..42777781_INT	LTR/unknown
chr06:43065920..43066447_LTR	LTR/unknown
chr06:43976850..43977054_LTR	LTR/Copia
chr06:43977055..43981429_INT	LTR/Copia
chr06:44344881..44348439_INT	LTR/Gypsy
chr06:44726742..44727385_LTR	LTR/unknown
chr06:44751217..44751861_LTR	LTR/unknown
chr06:4642628..4653919_INT	LTR/Gypsy
chr06:4697348..4697511_LTR	LTR/Copia
chr06:4720501..4731936_INT	LTR/Gypsy
chr06:47460885..47464811_INT	LTR/Copia
chr06:48850838..48852657_INT	LTR/unknown
chr06:48852658..48852968_LTR	LTR/unknown
chr06:48986961..48991418_INT	LTR/Copia
chr06:4905572..4914129_INT	LTR/Gypsy
chr06:49134446..49136734_LTR	LTR/Gypsy
chr06:4914130..4915757_LTR	LTR/Gypsy
chr06:49291747..49293520_LTR	LTR/Gypsy
chr06:49293521..49298411_INT	LTR/Gypsy
chr06:49415976..49420578_INT	LTR/Copia
chr06:49914614..49915209_LTR	LTR/Copia
chr06:5049354..5051694_LTR	LTR/unknown
chr06:51524071..51524307_LTR	LTR/Copia
chr06:51524308..51529126_INT	LTR/Copia
chr06:51915862..51918695_INT	LTR/Copia
chr06:52167724..52167889_LTR	LTR/Copia
chr06:53085807..53086352_LTR	LTR/Copia
chr06:5319883..5328973_INT	LTR/Copia
chr06:54567444..54579591_INT	LTR/unknown
chr06:5541603..5543574_LTR	LTR/Copia
chr06:55629224..55630737_INT	LTR/unknown
chr06:5648245..5650717_LTR	LTR/Gypsy
chr06:5713371..5715940_LTR	LTR/Gypsy
chr06:5758986..5771278_INT	LTR/Gypsy
chr06:5779078..5791942_INT	LTR/Gypsy
chr06:5864458..5866617_LTR	LTR/Gypsy
chr06:5880442..5885037_INT	LTR/Gypsy
chr06:5885038..5886246_LTR	LTR/Gypsy
chr06:5889611..5892244_LTR	LTR/Gypsy
chr06:6061339..6063741_LTR	LTR/unknown
chr06:6084139..6086232_LTR	LTR/Gypsy
chr06:6343388..6343709_LTR	LTR/Gypsy
chr06:6343702..6345449_INT	LTR/Gypsy
chr06:6352366..6352641_LTR	LTR/Copia
chr06:6789644..6804046_INT	LTR/Gypsy
chr06:6868483..6870829_LTR	LTR/unknown
chr06:6950250..6955413_INT	LTR/Copia
chr06:7051780..7054877_INT	LTR/Gypsy
chr06:7071152..7073680_LTR	LTR/Gypsy
chr06:7078607..7081109_LTR	LTR/Gypsy
chr06:7249055..7252446_INT	LTR/Gypsy
chr06:7942359..7944405_LTR	LTR/Gypsy
chr06:8231193..8233572_INT	LTR/unknown
chr06:8729875..8730204_LTR	LTR/Copia
chr06:8974503..8989074_INT	LTR/Gypsy
chr06:9171481..9181251_INT	LTR/Gypsy
chr06:9851706..9853606_LTR	LTR/Gypsy
chr06:9853607..9860743_INT	LTR/Gypsy
chr06:9860744..9862664_LTR	LTR/Gypsy
chr06:9898422..9901060_LTR	LTR/Gypsy
chr06:9944094..9946039_LTR	LTR/Copia
chr07:10154340..10164353_INT	LTR/Gypsy
chr07:10394603..10395755_LTR	LTR/Gypsy
chr07:10463390..10467221_INT	LTR/Gypsy
chr07:10473955..10477440_INT	LTR/Gypsy
chr07:10554802..10555403_LTR	LTR/Gypsy
chr07:10555404..10565189_INT	LTR/Gypsy
chr07:10740351..10746451_INT	LTR/Gypsy
chr07:11120532..11121820_LTR	LTR/unknown
chr07:11121821..11123173_INT	LTR/unknown
chr07:11318825..11333263_INT	LTR/Gypsy
chr07:11695740..11695906_LTR	LTR/unknown
chr07:11695907..11696940_INT	LTR/unknown
chr07:12458563..12463408_INT	LTR/Copia
chr07:1251396..1255910_INT	LTR/unknown
chr07:12653530..12657583_INT	LTR/Gypsy
chr07:12820528..12831756_INT	LTR/Gypsy
chr07:12841980..12845993_INT	LTR/Gypsy
chr07:12979414..12981345_INT	LTR/Copia
chr07:13395484..13400062_INT	LTR/Copia
chr07:13968629..13971665_INT	LTR/unknown
chr07:13994419..13994803_LTR	LTR/Copia
chr07:13994804..13998923_INT	LTR/Copia
chr07:14202375..14202913_LTR	LTR/Copia
chr07:14426219..14434619_INT	LTR/Copia
chr07:15234352..15234512_LTR	LTR/Copia
chr07:15234513..15240842_INT	LTR/Copia
chr07:15442676..15448416_INT	LTR/Copia
chr07:15516593..15525874_INT	LTR/unknown
chr07:15525875..15526450_LTR	LTR/unknown
chr07:15574085..15574887_LTR	LTR/unknown
chr07:15574888..15580925_INT	LTR/unknown
chr07:15764640..15769993_INT	LTR/Copia
chr07:15863993..15865561_INT	LTR/unknown
chr07:16086052..16086254_LTR	LTR/Copia
chr07:16086255..16095039_INT	LTR/Copia
chr07:16462143..16468656_INT	LTR/Copia
chr07:16543501..16549844_INT	LTR/Copia
chr07:16549845..16550279_LTR	LTR/Copia
chr07:16629490..16640030_INT	LTR/Copia
chr07:16671529..16683322_INT	LTR/Gypsy
chr07:16967516..16977268_INT	LTR/Copia
chr07:17050186..17052721_LTR	LTR/Gypsy
chr07:17052722..17057662_INT	LTR/Gypsy
chr07:17087807..17089222_INT	LTR/unknown
chr07:17384272..17386966_LTR	LTR/Gypsy
chr07:17514032..17514204_LTR	LTR/Copia
chr07:17514198..17518257_INT	LTR/Copia
chr07:17649201..17651665_LTR	LTR/unknown
chr07:17896992..17901194_INT	LTR/Copia
chr07:17921613..17925510_INT	LTR/Gypsy
chr07:17925511..17928988_LTR	LTR/Gypsy
chr07:18428684..18428929_LTR	LTR/Copia
chr07:18428930..18432888_INT	LTR/Copia
chr07:18453101..18457846_INT	LTR/Copia
chr07:18457847..18458976_LTR	LTR/Copia
chr07:18551183..18552211_INT	LTR/unknown
chr07:18790755..18800311_INT	LTR/Gypsy
chr07:19151557..19154627_LTR	LTR/Gypsy
chr07:19179123..19181388_LTR	LTR/Gypsy
chr07:1939691..1950237_INT	LTR/Gypsy
chr07:1950238..1951707_LTR	LTR/Gypsy
chr07:19771602..19771752_LTR	LTR/Copia
chr07:19987064..19987904_LTR	LTR/Gypsy
chr07:20011034..20015556_INT	LTR/Gypsy
chr07:20257643..20257901_LTR	LTR/Copia
chr07:20893812..20898300_INT	LTR/Copia
chr07:20900648..20900818_LTR	LTR/Copia
chr07:20900819..20904706_INT	LTR/Copia
chr07:21124970..21134621_INT	LTR/Copia
chr07:21310658..21311119_LTR	LTR/unknown
chr07:21311119..21312760_INT	LTR/unknown
chr07:21333469..21335590_LTR	LTR/unknown
chr07:21351797..21352264_LTR	LTR/Copia
chr07:21477762..21489289_INT	LTR/Gypsy
chr07:21574989..21579333_INT	LTR/Copia
chr07:21696296..21708134_INT	LTR/Gypsy
chr07:21787143..21799459_INT	LTR/Gypsy
chr07:22497736..22502524_INT	LTR/Copia
chr07:22504315..22511558_INT	LTR/unknown
chr07:22561332..22562386_INT	LTR/unknown
chr07:22570241..22571881_LTR	LTR/Copia
chr07:22692483..22705171_INT	LTR/unknown
chr07:22783412..22783960_LTR	LTR/unknown
chr07:2285492..2285636_LTR	LTR/Copia
chr07:2285637..2290058_INT	LTR/Copia
chr07:22881680..22885433_INT	LTR/Gypsy
chr07:23027138..23027347_LTR	LTR/Copia
chr07:23027345..23039985_INT	LTR/Copia
chr07:23253235..23255500_LTR	LTR/Gypsy
chr07:2351029..2355245_INT	LTR/Copia
chr07:2360384..2360663_LTR	LTR/Copia
chr07:23648738..23651881_INT	LTR/unknown
chr07:23681157..23683867_LTR	LTR/Gypsy
chr07:2372405..2375961_INT	LTR/Gypsy
chr07:2375957..2376539_LTR	LTR/Gypsy
chr07:23825987..23826538_LTR	LTR/Copia
chr07:24047368..24048270_INT	LTR/unknown
chr07:24067912..24073492_INT	LTR/Copia
chr07:24103722..24104572_LTR	LTR/Gypsy
chr07:24462242..24463411_INT	LTR/unknown
chr07:24609138..24611378_LTR	LTR/unknown
chr07:24611379..24617790_INT	LTR/unknown
chr07:24755972..24763982_INT	LTR/Gypsy
chr07:24875684..24886785_INT	LTR/Gypsy
chr07:24907557..24908615_INT	LTR/unknown
chr07:25117284..25122352_INT	LTR/Gypsy
chr07:25122353..25124822_LTR	LTR/Gypsy
chr07:25216331..25220093_INT	LTR/Copia
chr07:25927088..25929679_LTR	LTR/Gypsy
chr07:26098080..26100673_LTR	LTR/Gypsy
chr07:26220772..26224210_LTR	LTR/unknown
chr07:26225303..26228705_LTR	LTR/unknown
chr07:26323555..26325948_LTR	LTR/Gypsy
chr07:26613414..26615909_LTR	LTR/Gypsy
chr07:26634141..26636625_LTR	LTR/unknown
chr07:2666113..2670760_INT	LTR/Copia
chr07:27807535..27809989_LTR	LTR/Gypsy
chr07:27874566..27877306_LTR	LTR/Gypsy
chr07:27911075..27913730_LTR	LTR/Gypsy
chr07:27928065..27930643_LTR	LTR/Gypsy
chr07:27973090..27984751_INT	LTR/unknown
chr07:28067619..28069855_LTR	LTR/Gypsy
chr07:28071507..28073694_LTR	LTR/Gypsy
chr07:28224648..28227262_LTR	LTR/Gypsy
chr07:28263704..28264496_LTR	LTR/unknown
chr07:28264497..28273970_INT	LTR/unknown
chr07:28787204..28789177_LTR	LTR/Gypsy
chr07:29643239..29645676_LTR	LTR/Gypsy
chr07:2986228..2988689_LTR	LTR/Gypsy
chr07:29898536..29910435_INT	LTR/Gypsy
chr07:30202683..30205049_LTR	LTR/Gypsy
chr07:30318315..30319911_LTR	LTR/Gypsy
chr07:30653445..30656556_LTR	LTR/unknown
chr07:30707685..30710237_LTR	LTR/Gypsy
chr07:30743498..30744323_LTR	LTR/Gypsy
chr07:30800644..30802761_LTR	LTR/Copia
chr07:30977358..30985119_INT	LTR/Gypsy
chr07:3116309..3121013_INT	LTR/Copia
chr07:31416611..31419079_LTR	LTR/Gypsy
chr07:31743286..31746054_LTR	LTR/Gypsy
chr07:3184378..3185942_LTR	LTR/unknown
chr07:32152254..32154583_LTR	LTR/unknown
chr07:32221951..32224700_LTR	LTR/Gypsy
chr07:32243520..32245625_LTR	LTR/Copia
chr07:32424490..32427198_LTR	LTR/Gypsy
chr07:3255574..3256585_LTR	LTR/Gypsy
chr07:3256586..3262438_INT	LTR/Gypsy
chr07:32679421..32681936_LTR	LTR/Gypsy
chr07:32689238..32691798_LTR	LTR/Gypsy
chr07:32697611..32709852_INT	LTR/Gypsy
chr07:32709853..32710262_LTR	LTR/Gypsy
chr07:33060010..33062458_LTR	LTR/Gypsy
chr07:3315658..3326654_INT	LTR/Gypsy
chr07:33244292..33244569_LTR	LTR/Copia
chr07:33244570..33249299_INT	LTR/Copia
chr07:33493015..33496072_LTR	LTR/Gypsy
chr07:33546135..33553603_INT	LTR/Gypsy
chr07:33670585..33673890_LTR	LTR/unknown
chr07:3401463..3402042_LTR	LTR/Copia
chr07:34052368..34055111_LTR	LTR/Gypsy
chr07:34074860..34076530_INT	LTR/unknown
chr07:34076531..34077606_LTR	LTR/unknown
chr07:34242119..34244903_LTR	LTR/unknown
chr07:34347789..34348775_LTR	LTR/unknown
chr07:34414816..34418103_LTR	LTR/Gypsy
chr07:34492812..34495658_LTR	LTR/Gypsy
chr07:34500327..34503216_LTR	LTR/Gypsy
chr07:34703438..34704278_LTR	LTR/unknown
chr07:35543530..35546011_LTR	LTR/Gypsy
chr07:35912330..35914876_LTR	LTR/unknown
chr07:36258611..36261384_LTR	LTR/Gypsy
chr07:36837670..36840193_LTR	LTR/unknown
chr07:36870103..36872780_LTR	LTR/Gypsy
chr07:37443657..37446636_LTR	LTR/Gypsy
chr07:37473330..37473810_LTR	LTR/unknown
chr07:37661345..37664071_LTR	LTR/Gypsy
chr07:37666055..37668778_LTR	LTR/Gypsy
chr07:38128100..38135278_INT	LTR/Gypsy
chr07:38152538..38154802_LTR	LTR/unknown
chr07:38830901..38831219_LTR	LTR/Copia
chr07:38886001..38886826_LTR	LTR/Gypsy
chr07:38984572..38986881_LTR	LTR/unknown
chr07:39205065..39207337_LTR	LTR/Gypsy
chr07:39746601..39760889_INT	LTR/Gypsy
chr07:39850055..39850939_LTR	LTR/Gypsy
chr07:40245008..40247554_LTR	LTR/Gypsy
chr07:40249607..40249760_LTR	LTR/unknown
chr07:40894347..40895312_LTR	LTR/Gypsy
chr07:40924675..40927089_LTR	LTR/Gypsy
chr07:4116782..4126637_INT	LTR/Gypsy
chr07:41402836..41402960_LTR	LTR/Copia
chr07:41402961..41407349_INT	LTR/Copia
chr07:41419212..41421856_INT	LTR/unknown
chr07:4145612..4145924_LTR	LTR/Gypsy
chr07:4145925..4151775_INT	LTR/Gypsy
chr07:42528099..42528455_LTR	LTR/Copia
chr07:42528456..42541989_INT	LTR/Copia
chr07:42584174..42584490_LTR	LTR/Gypsy
chr07:42584491..42596710_INT	LTR/Gypsy
chr07:42876192..42880274_INT	LTR/Copia
chr07:42898232..42898465_LTR	LTR/Copia
chr07:43036326..43038365_LTR	LTR/Copia
chr07:43295265..43296237_LTR	LTR/Copia
chr07:4341437..4344214_INT	LTR/Copia
chr07:43474615..43477367_LTR	LTR/Gypsy
chr07:43511996..43514960_LTR	LTR/Gypsy
chr07:43622826..43630535_INT	LTR/Gypsy
chr07:43633781..43645775_INT	LTR/Gypsy
chr07:43749849..43751420_LTR	LTR/Copia
chr07:44067434..44067607_LTR	LTR/Gypsy
chr07:44067608..44072276_INT	LTR/Gypsy
chr07:4434977..4441288_INT	LTR/Copia
chr07:44414848..44415502_LTR	LTR/unknown
chr07:44440731..44443394_LTR	LTR/Gypsy
chr07:44634076..44638364_INT	LTR/Gypsy
chr07:44675630..44678666_LTR	LTR/Gypsy
chr07:447998..452476_INT	LTR/Copia
chr07:45370167..45375015_INT	LTR/Gypsy
chr07:4542017..4544960_INT	LTR/unknown
chr07:4552828..4553322_LTR	LTR/Copia
chr07:45581814..45586400_INT	LTR/Copia
chr07:4560323..4564635_INT	LTR/Copia
chr07:45649035..45650796_LTR	LTR/unknown
chr07:45650797..45654290_INT	LTR/unknown
chr07:45887798..45891669_INT	LTR/Copia
chr07:45891670..45892034_LTR	LTR/Copia
[truncated: 13,406 more rows]

## Sheet: Supplementary Table 7
Supplementary Table 7 The list of cell type-specific TEs in shoot apexes
TE family	cluster	TE class
rnd.5-family.2215	MC	DNA/MULE-MuDR
mite-12499	MC	MITE/MITE
BEL1.I-SM	SAM	LTR/Pao
rnd.5-family.2215.1	SAM	DNA/MULE-MuDR
L1.11-DR	SAM	LINE/L1
DNA9.33-OS	SAM	DNA
mite-10328	SAM	MITE/MITE
rnd.6-family.600	SAM	RC/Helitron
Gypsy.37-CQ.I	SAM	LTR/Gypsy
Copia.12-RC.I	SAM	LTR/Copia
chr09.36369148..36372829-INT	SAM	LTR/Gypsy
Helitron.4-SMo	PC	RC/Helitron
mite-4419	EC	MITE/MITE
mite-8928	EC	MITE/MITE
mite-12499.1	EC	MITE/MITE
rnd.5-family.2215.2	EC	DNA/MULE-MuDR
TE1349-SO2-FAM2311	EC	Unknown
mite-10718	EC	MITE/MITE
mite-10328.1	EC	MITE/MITE
rnd.6-family.600.1	EC	RC/Helitron
chr04.4539215..4543385-INT	EC	LTR/Copia
chr11.1264813..1265927-LTR	VC	LTR/Copia
chr01.30248638..30250529-LTR	VC	LTR/Copia
rnd.1-family.59	VC	LTR/Gypsy
chr8.36019855..36028326-INT	VC	LTR/Copia

## Sheet: Supplementary Table 8
Supplementary Table 8 The list of cell type-specific TEs in leaves
TE family	cluster	TE class
mite-10328	MC	MITE/MITE
chr09.21961359..21968744-INT	MC	LTR/unknown
mite-11408	MC	MITE/MITE
Copia.18-BD.I	MC	LTR/Copia
TE1349-SO2-FAM2311	EC	Unknown
chr04.4539215..4543385-INT	EC	LTR/Copia
mite-12499	EC	MITE/MITE
chr09.21961359..21968744-INT.1	EC	LTR/unknown
Chlamys.4-cRei	EC	PLE/Chlamys
mite-10328.1	EC	MITE/MITE
rnd.6-family.7185	EC	LINE
mite-11408.1	EC	MITE/MITE
mite-5394	EC	MITE/MITE
Helitron.4-SMo	PC	RC/Helitron
Copia.18-BD.I.1	PC	LTR/Copia
rnd.6-family.5940	VC	LTR/Copia
mite-10327	VC	MITE/MITE
chr09.21961359..21968744-INT.2	VC	LTR/unknown
Copia.33-BD.I	VC	LTR/Copia
Copia.18-BD.I.2	VC	LTR/Copia
rnd.6-family.1949	VC	LINE
mite-12004	VC	MITE/MITE
rnd.6-family.983	VC	LTR
mite-11596	VC	MITE/MITE
mite-10328.2	VC	MITE/MITE
mite-8021	VC	MITE/MITE
rnd.6-family.667	VC	LINE
mite-1191	VC	MITE/MITE

## Sheet: Supplementary Table 9
Supplementary Table 9 GO enrichment analysis of differentially expressed genes along the EC pseudotime trajectories
Cluster	Description	ID	P_value	EnrichmentScore	HitsGenesCountsInSelectedSet	HitsGenesCountsInBackground	AllGenesCountsInSelectedSet	AllGenesCountsInBackground	corrected p-value(BH method)
1	heterocyclic compound binding	GO:1901363	1.11022e-16	1.1556	1499	8515	2387	15669	5.97744e-14
1	nuclear lumen	GO:0031981	1.11022e-16	1.65472	765	3032	2563	16809	5.94432e-15
1	small-subunit processome	GO:0032040	1.11022e-16	4.08831	48	77	2563	16809	5.94432e-15
1	protein localization to organelle	GO:0033365	1.11022e-16	1.6661	296	1181	2488	16539	2.68382e-14
1	protein-RNA complex organization	GO:0071826	1.11022e-16	2.54169	156	408	2488	16539	2.68382e-14
1	rRNA export from nucleus	GO:0006407	1.11022e-16	6.11571	23	25	2488	16539	2.68382e-14
1	cell population proliferation	GO:0008283	4.45579e-05	1.2634	237	1247	2488	16539	0.00170545
1	protein targeting to membrane	GO:0006612	1.11022e-16	3.89181	161	275	2488	16539	2.68382e-14
1	intracellular protein transport	GO:0006886	1.11022e-16	1.57683	292	1231	2488	16539	2.68382e-14
1	ribosome assembly	GO:0042255	1.11022e-16	2.9722	93	208	2488	16539	2.68382e-14
1	gene expression	GO:0010467	1.11022e-16	1.34919	1151	5671	2488	16539	2.68382e-14
1	T cell proliferation	GO:0042098	6.14696e-05	3.0021	14	31	2488	16539	0.00227685
1	negative regulation of macromolecule metabolic process	GO:0010605	1.11022e-16	1.43181	543	2521	2488	16539	2.68382e-14
1	cellular nitrogen compound catabolic process	GO:0044270	1.11022e-16	2.00326	267	886	2488	16539	2.68382e-14
1	heterocycle metabolic process	GO:0046483	1.11022e-16	1.27307	1367	7138	2488	16539	2.68382e-14
1	maturation of SSU-rRNA	GO:0030490	1.11022e-16	3.9377	93	157	2488	16539	2.68382e-14
1	nucleic acid binding	GO:0003676	2.22045e-16	1.46365	1091	4893	2387	15669	9.9624e-14
1	protein-containing complex	GO:0032991	2.22045e-16	1.4298	915	4197	2563	16809	1.09741e-14
1	nuclear-transcribed mRNA catabolic process, nonsense-mediated decay	GO:0000184	2.22045e-16	3.9978	172	286	2488	16539	4.16266e-14
1	ncRNA processing	GO:0034470	2.22045e-16	2.24967	266	786	2488	16539	4.16266e-14
1	nitrogen compound metabolic process	GO:0006807	2.22045e-16	1.10587	1799	10814	2488	16539	4.16266e-14
1	RNA modification	GO:0009451	2.22045e-16	1.90335	201	702	2488	16539	4.16266e-14
1	peptide biosynthetic process	GO:0043043	2.22045e-16	2.06509	379	1220	2488	16539	4.16266e-14
1	mRNA metabolic process	GO:0016071	2.22045e-16	2.05842	401	1295	2488	16539	4.16266e-14
1	cytosolic ribosome	GO:0022626	3.33067e-16	3.08146	226	481	2563	16809	1.58515e-14
1	positive regulation of cell population proliferation	GO:0008284	0.00244205	1.32659	91	456	2488	16539	0.0527828
1	rRNA transport	GO:0051029	3.33067e-16	5.88049	23	26	2488	16539	5.56282e-14
1	establishment of localization in cell	GO:0051649	3.33067e-16	1.42551	487	2271	2488	16539	5.56282e-14
1	SRP-dependent cotranslational protein targeting to membrane	GO:0006614	3.33067e-16	5.2758	150	189	2488	16539	5.56282e-14
1	cellular aromatic compound metabolic process	GO:0006725	3.33067e-16	1.23332	1413	7616	2488	16539	5.56282e-14
1	positive regulation of mononuclear cell proliferation	GO:0032946	0.00300343	2.71944	9	22	2488	16539	0.0619989
1	heterocycle catabolic process	GO:0046700	3.33067e-16	1.96991	267	901	2488	16539	5.56282e-14
1	rRNA metabolic process	GO:0016072	3.33067e-16	2.59326	213	546	2488	16539	5.56282e-14
1	mRNA binding	GO:0003729	4.44089e-16	2.09021	242	760	2387	15669	1.70784e-13
1	structural constituent of ribosome	GO:0003735	4.44089e-16	3.75103	224	392	2387	15669	1.70784e-13
1	nucleoplasm	GO:0005654	5.55112e-16	1.551	534	2258	2563	16809	2.54757e-14
1	macromolecule biosynthetic process	GO:0009059	5.55112e-16	1.26715	1004	5267	2488	16539	8.35943e-14
1	regulation of gene expression	GO:0010468	5.55112e-16	1.29733	863	4422	2488	16539	8.35943e-14
1	polysome	GO:0005844	6.66134e-16	3.81576	160	275	2563	16809	2.95166e-14
1	cotranslational protein targeting to membrane	GO:0006613	6.66134e-16	5.29016	152	191	2488	16539	9.71287e-14
1	macromolecule metabolic process	GO:0043170	6.66134e-16	1.13192	1619	9508	2488	16539	9.71287e-14
1	RNA metabolic process	GO:0016070	6.66134e-16	1.39499	1048	4994	2488	16539	9.71287e-14
1	cellular nitrogen compound metabolic process	GO:0034641	8.88178e-16	1.29661	1435	7357	2488	16539	1.23618e-13
1	ribosomal small subunit assembly	GO:0000028	1.44329e-15	3.48203	44	84	2488	16539	1.97882e-13
1	organonitrogen compound biosynthetic process	GO:1901566	6.43929e-15	1.29717	634	3249	2488	16539	8.69873e-13
1	endonucleolytic cleavage of tricistronic rRNA transcript (SSU-rRNA, 5.8S rRNA, LSU-rRNA)	GO:0000479	7.32747e-15	3.71478	38	68	2488	16539	9.7551e-13
1	maturation of LSU-rRNA	GO:0000470	9.4369e-15	3.44686	42	81	2488	16539	1.23839e-12
1	ncRNA export from nucleus	GO:0097064	1.18794e-14	4.72323	27	38	2488	16539	1.53696e-12
1	rRNA modification	GO:0000154	1.96509e-14	3.15589	47	99	2488	16539	2.50713e-12
1	maturation of 5.8S rRNA from tricistronic rRNA transcript (SSU-rRNA, 5.8S rRNA, LSU-rRNA)	GO:0000466	2.498e-14	3.02159	50	110	2488	16539	3.14338e-12
2	photosynthesis, light harvesting in photosystem I	GO:0009768	1.11022e-16	10.7566	23	28	1263	16539	4.88e-13
2	chlorophyll binding	GO:0016168	2.22045e-16	8.37958	31	49	1183	15669	6.1e-13
2	plastoglobule	GO:0010287	2.22045e-16	4.85254	48	130	1279	16809	1.56e-07
2	plastid membrane	GO:0042170	2.22045e-16	2.32663	185	1045	1279	16809	1.23e-05
2	chloroplast	GO:0009507	3.33067e-16	1.38963	446	4218	1279	16809	1.3e-14
2	plastid	GO:0009536	3.33067e-16	1.37658	457	4363	1279	16809	1.3e-14
2	pigment binding	GO:0031409	5.55112e-16	8.70395	23	35	1183	15669	1.73e-14
2	response to organic substance	GO:0010033	3.88578e-15	1.24661	670	7038	1263	16539	1.73e-14
2	response to chemical	GO:0042221	5.55112e-15	1.21188	756	8169	1263	16539	6.51e-12
2	response to inorganic substance	GO:0010035	1.37668e-14	1.40446	389	3627	1263	16539	1.04e-11
2	photosynthesis, light harvesting	GO:0009765	1.40998e-14	5.87018	26	58	1263	16539	1.65e-11
2	obsolete protein-chromophore linkage	GO:0018298	1.04583e-13	4.28106	34	104	1263	16539	7.68e-11
2	envelope	GO:0031975	1.38889e-13	1.46933	306	2737	1279	16809	1.5e-09
2	chloroplast thylakoid membrane protein complex	GO:0098807	2.33813e-13	7.88538	18	30	1279	16809	7.11e-09
2	organelle envelope	GO:0031967	3.88578e-13	1.46133	303	2725	1279	16809	2.89e-08
2	response to oxygen-containing compound	GO:1901700	1.73606e-12	1.25841	564	5869	1263	16539	5.04e-08
2	chloroplast envelope	GO:0009941	1.88582e-12	1.71603	164	1256	1279	16809	1.59e-07
2	response to stress	GO:0006950	1.90081e-12	1.18035	775	8598	1263	16539	3.76e-07
2	response to temperature stimulus	GO:0009266	8.61256e-12	1.48754	254	2236	1263	16539	1.4e-06
2	response to abiotic stimulus	GO:0009628	9.23039e-12	1.23122	604	6424	1263	16539	2.92e-13
2	response to stimulus	GO:0050896	1.22323e-11	1.11773	978	11458	1263	16539	7.66e-12
2	apoplast	GO:0048046	3.83319e-11	1.66622	160	1262	1279	16809	8.75e-12
2	membrane	GO:0016020	1.89639e-10	1.13981	858	9893	1279	16809	1.81e-11
2	protein domain specific binding	GO:0019904	2.12616e-10	1.96541	92	620	1183	15669	1.59e-11
2	bounding membrane of organelle	GO:0098588	8.02958e-10	1.30448	388	3909	1279	16809	1.03e-10
2	generation of precursor metabolites and energy	GO:0006091	1.25408e-09	1.80738	106	768	1263	16539	1.52e-09
2	light-harvesting complex	GO:0030076	1.45224e-09	9.03533	11	16	1279	16809	1.5e-09
2	response to hormone	GO:0009725	1.88351e-09	1.24218	489	5155	1263	16539	6.17e-09
2	response to high light intensity	GO:0009644	2.12855e-09	2.43739	51	274	1263	16539	6.06e-09
2	response to light intensity	GO:0009642	2.31499e-09	1.89478	90	622	1263	16539	7.42e-09
2	thylakoid light-harvesting complex	GO:0009503	4.74333e-09	9.38736	10	14	1279	16809	7.06e-07
2	thylakoid lumen	GO:0031977	1.16461e-08	3.48673	26	98	1279	16809	9.9e-07
2	response to salt	GO:1902074	1.57384e-08	1.39884	238	2228	1263	16539	1.05e-06
2	response to oxidative stress	GO:0006979	1.84884e-08	1.48108	183	1618	1263	16539	1.07e-06
2	response to endogenous stimulus	GO:0009719	2.00239e-08	1.21679	504	5424	1263	16539	6.89e-06
2	oxidoreductase activity	GO:0016491	2.24289e-08	1.42734	211	1958	1183	15669	7.67e-06
2	photosynthetic electron transport chain	GO:0009767	3.31425e-08	3.08744	29	123	1263	16539	7.89e-06
2	carbon fixation	GO:0015977	4.46937e-08	4.87256	16	43	1263	16539	1.24e-05
2	PSII associated light-harvesting complex II	GO:0009517	4.4944e-08	9.09851	9	13	1279	16809	1.6e-05
2	response to heat	GO:0009408	5.08557e-08	1.64762	115	914	1263	16539	1.74e-05
2	response to water deprivation	GO:0009414	6.59681e-08	1.44158	191	1735	1263	16539	2.17e-05
2	response to acid chemical	GO:0001101	6.62842e-08	1.4223	203	1869	1263	16539	2.09e-05
2	response to cold	GO:0009409	7.39203e-08	1.47819	170	1506	1263	16539	2.24e-05
2	response to water	GO:0009415	1.00608e-07	1.43332	191	1745	1263	16539	2.94e-05
2	response to alcohol	GO:0097305	1.01934e-07	1.33683	269	2635	1263	16539	2.87e-05
2	oxoacid metabolic process	GO:0043436	1.0278e-07	1.31579	293	2916	1263	16539	2.79e-05
2	response to abscisic acid	GO:0009737	1.04563e-07	1.35845	247	2381	1263	16539	2.75e-05
2	photosynthesis, dark reaction	GO:0019685	1.04637e-07	4.91063	15	40	1263	16539	2.66e-05
2	organic acid metabolic process	GO:0006082	1.21124e-07	1.31354	293	2921	1263	16539	2.98e-05
2	response to wounding	GO:0009611	1.26019e-07	1.47474	166	1474	1263	16539	3.01e-05
3	catalytic complex	GO:1902494	1.11022e-15	1.3174	594	1840	4119	16809	8.54317e-13
3	cell cycle	GO:0007049	3.51941e-14	1.27036	674	2172	4040	16539	4.03993e-10
3	nuclear protein-containing complex	GO:0140513	7.19425e-14	1.3763	401	1189	4119	16809	3.69065e-11
3	chromosome	GO:0005694	1.27676e-13	1.3976	362	1057	4119	16809	4.91232e-11
3	cellular component organization	GO:0016043	1.70197e-13	1.12469	1783	6490	4040	16539	9.77e-10
3	intracellular organelle lumen	GO:0070013	4.86833e-13	1.18304	1088	3753	4119	16809	1.49847e-10
3	organelle lumen	GO:0043233	5.2669e-13	1.18273	1088	3754	4119	16809	1.35096e-10
3	membrane-enclosed lumen	GO:0031974	5.2669e-13	1.18273	1088	3754	4119	16809	1.35096e-10
3	macromolecule metabolic process	GO:0043170	8.63531e-13	1.08287	2515	9508	4040	16539	3.3e-09
3	cell cycle process	GO:0022402	1.17539e-12	1.28723	549	1746	4040	16539	3.37308e-09
3	nucleoplasm	GO:0005654	1.62703e-12	1.24522	689	2258	4119	16809	3.13e-10
3	DNA metabolic process	GO:0006259	2.28961e-12	1.35092	395	1197	4040	16539	5.25649e-09
3	nucleus	GO:0005634	2.32792e-12	1.09838	2157	8014	4119	16809	3.98074e-10
3	DNA damage response	GO:0006974	1.24871e-11	1.38161	325	963	4040	16539	2.38899e-08
3	supramolecular complex	GO:0099080	1.35202e-11	1.36028	354	1062	4119	16809	2.08076e-09
3	chromosomal region	GO:0098687	2.07493e-11	1.55055	182	479	4119	16809	2.90301e-09
3	intracellular protein-containing complex	GO:0140535	2.2138e-11	1.3758	325	964	4119	16809	2.83919e-09
3	cellular component organization or biogenesis	GO:0071840	4.01026e-11	1.10532	1870	6926	4040	16539	6.57625e-08
3	microtubule cytoskeleton	GO:0015630	5.27922e-11	1.355	342	1030	4119	16809	6.24979e-09
3	nuclear lumen	GO:0031981	7.1631e-11	1.18845	883	3032	4119	16809	7.8743e-09
3	chromosome organization	GO:0051276	1.40228e-10	1.39091	282	830	4040	16539	2.0121e-07
3	chromosome, centromeric region	GO:0000775	1.72571e-10	1.73516	108	254	4119	16809	1.77057e-08
3	cytoskeleton	GO:0005856	1.8813e-10	1.29584	429	1351	4119	16809	1.80958e-08
3	protein binding	GO:0005515	3.37385e-10	1.1154	1555	5741	3805	15669	1.17916e-06
3	organelle organization	GO:0006996	4.06082e-10	1.16386	1003	3528	4040	16539	5.17935e-07
3	spindle	GO:0005819	5.2965e-10	1.52137	170	456	4119	16809	4.79489e-08
3	regulation of protein metabolic process	GO:0051246	6.12847e-10	1.23889	565	1867	4040	16539	7.03487e-07
3	positive regulation of cell cycle	GO:0045787	1.36656e-09	1.55355	148	390	4040	16539	1.42606e-06
3	regulation of cell cycle process	GO:0010564	1.61685e-09	1.3749	267	795	4040	16539	1.54665e-06
3	regulation of primary metabolic process	GO:0080090	1.62739e-09	1.12311	1389	5063	4040	16539	1.43699e-06
3	nucleobase-containing compound metabolic process	GO:0006139	2.13143e-09	1.1047	1669	6185	4040	16539	1.74762e-06
3	regulation of cell cycle	GO:0051726	2.18086e-09	1.31808	340	1056	4040	16539	1.66894e-06
3	hydrolase activity, acting on acid anhydrides	GO:0016817	2.53263e-09	1.37442	261	782	3805	15669	4.42578e-06
3	chromatin	GO:0000785	2.54622e-09	1.43741	205	582	4119	16809	2.17702e-07
3	regulation of cellular process	GO:0050794	2.80188e-09	1.07717	2251	8555	4040	16539	2.01017e-06
3	pyrophosphatase activity	GO:0016462	2.92085e-09	1.37444	259	776	3805	15669	3.40279e-06
3	protein-DNA complex	GO:0032993	2.96038e-09	1.41333	222	641	4119	16809	2.39791e-07
3	cellular component assembly	GO:0022607	3.1983e-09	1.17467	837	2917	4040	16539	2.1596e-06
3	hydrolase activity, acting on acid anhydrides, in phosphorus-containing anhydrides	GO:0016818	3.34872e-09	1.37267	259	777	3805	15669	2.92594e-06
3	protein-containing complex organization	GO:0043933	4.80828e-09	1.19424	701	2403	4040	16539	3.06635e-06
3	organelle fission	GO:0048285	5.89626e-09	1.36287	262	787	4040	16539	3.56227e-06
3	nuclear division	GO:0000280	6.36374e-09	1.37574	247	735	4040	16539	3.65247e-06
3	spindle pole	GO:0000922	6.38941e-09	1.91018	66	141	4119	16809	4.91665e-07
3	cell differentiation	GO:0030154	7.2631e-09	1.141	1092	3918	4040	16539	3.97015e-06
3	regulation of nucleobase-containing compound metabolic process	GO:0019219	8.65272e-09	1.14452	1047	3745	4040	16539	4.51475e-06
3	regulation of macromolecule metabolic process	GO:0060255	9.77185e-09	1.11635	1388	5090	4040	16539	4.877e-06
3	protein-containing complex binding	GO:0044877	1.29353e-08	1.27765	381	1228	3805	15669	9.0418e-06
3	ribonucleoside triphosphate phosphatase activity	GO:0017111	1.51492e-08	1.38278	228	679	3805	15669	8.8244e-06
3	nitrogen compound metabolic process	GO:0006807	1.81633e-08	1.05468	2786	10814	4040	16539	8.68736e-06
3	regulation of mRNA metabolic process	GO:1903311	1.82639e-08	1.47935	159	440	4040	16539	8.38604e-06
4	signaling	GO:0023052	1.11022e-16	1.38825	509	5066	1197	16539	3.09419e-13
4	regulation of response to stimulus	GO:0048583	4.44089e-16	1.43097	395	3814	1197	16539	9.28257e-13
4	regulation of signaling	GO:0023051	1.28564e-13	1.52314	266	2413	1197	16539	2.14984e-10
4	regulation of cell communication	GO:0010646	3.99458e-13	1.50701	267	2448	1197	16539	5.56645e-10
4	negative regulation of response to stimulus	GO:0048585	5.57998e-13	1.62743	202	1715	1197	16539	6.66489e-10
4	regulation of signal transduction	GO:0009966	6.16285e-13	1.52514	252	2283	1197	16539	6.44095e-10
4	catalytic activity, acting on a protein	GO:0140096	7.75935e-13	1.42577	321	3081	1145	15669	1.5736e-09
4	cytoplasmic vesicle membrane	GO:0030659	1.92535e-12	1.84984	132	972	1234	16809	1.96386e-09
4	positive regulation of response to stimulus	GO:0048584	2.98184e-12	1.56651	217	1914	1197	16539	2.77013e-09
4	vesicle membrane	GO:0012506	7.54075e-12	1.80543	134	1011	1234	16809	3.84578e-09
4	cellular response to stimulus	GO:0051716	1.00157e-11	1.21414	634	7215	1197	16539	8.37409e-09
4	abscisic acid-activated signaling pathway	GO:0009738	1.53687e-11	1.7518	142	1120	1197	16539	1.16816e-08
4	intracellular signal transduction	GO:0035556	3.49989e-11	1.53684	212	1906	1197	16539	2.43855e-08
4	protein modification process	GO:0036211	4.25046e-11	1.36838	339	3423	1197	16539	2.7337e-08
4	kinase activity	GO:0016301	4.29502e-11	1.60522	179	1526	1145	15669	4.35515e-08
4	regulation of response to external stimulus	GO:0032101	4.82072e-11	1.6163	175	1496	1197	16539	2.879e-08
4	cellular response to abscisic acid stimulus	GO:0071215	1.0908e-10	1.67923	149	1226	1197	16539	6.0801e-08
4	vesicle-mediated transport	GO:0016192	1.1878e-10	1.6204	167	1424	1197	16539	6.20701e-08
4	cell surface receptor signaling pathway	GO:0007166	1.57289e-10	1.62612	163	1385	1197	16539	7.73584e-08
4	cellular response to alcohol	GO:0097306	2.0511e-10	1.64489	155	1302	1197	16539	9.52734e-08
4	hormone-mediated signaling pathway	GO:0009755	2.12751e-10	1.41463	275	2686	1197	16539	9.36218e-08
4	endocytosis	GO:0006897	2.40447e-10	1.99984	88	608	1197	16539	1.00519e-07
4	protein serine/threonine kinase activity	GO:0004674	3.3158e-10	1.66859	144	1181	1145	15669	2.24148e-07
4	phosphotransferase activity, alcohol group as acceptor	GO:0016773	7.32274e-10	1.58832	164	1413	1145	15669	3.71263e-07
4	transferase activity, transferring phosphorus-containing groups	GO:0016772	8.17049e-10	1.51362	195	1763	1145	15669	3.31395e-07
4	regulation of response to stress	GO:0080134	1.01903e-09	1.43592	241	2319	1197	16539	4.05718e-07
4	cellular response to organic substance	GO:0071310	1.28507e-09	1.29504	390	4161	1197	16539	4.88386e-07
4	phosphorylation	GO:0016310	1.46699e-09	1.56297	169	1494	1197	16539	5.33281e-07
4	cellular response to lipid	GO:0071396	1.58644e-09	1.43058	240	2318	1197	16539	5.52676e-07
4	protein kinase activity	GO:0004672	1.91546e-09	1.61382	148	1255	1145	15669	6.47425e-07
4	phagocytosis	GO:0006909	1.99991e-09	2.68838	43	221	1197	16539	6.68848e-07
4	protein autophosphorylation	GO:0046777	2.12263e-09	1.76935	110	859	1197	16539	6.8259e-07
4	response to external stimulus	GO:0009605	2.35239e-09	1.21493	542	6164	1197	16539	7.28458e-07
4	response to abscisic acid	GO:0009737	2.92773e-09	1.41594	244	2381	1197	16539	8.7424e-07
4	regulation of cellular process	GO:0050794	3.1847e-09	1.1564	716	8555	1197	16539	9.18181e-07
4	positive regulation of signaling	GO:0023056	3.21384e-09	1.66211	131	1089	1197	16539	8.95698e-07
4	regulation of immune system process	GO:0002682	3.34169e-09	1.68501	125	1025	1197	16539	9.01287e-07
4	protein phosphorylation	GO:0006468	3.42136e-09	1.56548	161	1421	1197	16539	8.93938e-07
4	vesicle organization	GO:0016050	3.50167e-09	2.17618	63	400	1197	16539	8.87197e-07
4	cellular response to chemical stimulus	GO:0070887	3.51438e-09	1.2496	455	5031	1197	16539	8.64228e-07
4	cellular response to endogenous stimulus	GO:0071495	3.62222e-09	1.31793	341	3575	1197	16539	8.65296e-07
4	immune system process	GO:0002376	3.93184e-09	1.42067	237	2305	1197	16539	9.13169e-07
4	positive regulation of cell communication	GO:0010647	7.13457e-09	1.64101	131	1103	1197	16539	1.61222e-06
4	cellular response to hormone stimulus	GO:0032870	7.5432e-09	1.33394	310	3211	1197	16539	1.6597e-06
4	positive regulation of signal transduction	GO:0009967	8.23154e-09	1.6723	122	1008	1197	16539	1.76472e-06
4	regulation of defense response	GO:0031347	9.30834e-09	1.5242	169	1532	1197	16539	1.94568e-06
4	import into cell	GO:0098657	1.20047e-08	1.71543	110	886	1197	16539	2.44809e-06
4	endosome	GO:0005768	1.32816e-08	1.52905	164	1461	1234	16809	4.51575e-06
4	regulation of immune response	GO:0050776	1.94629e-08	1.71511	107	862	1197	16539	3.8745e-06
4	regulation of response to alcohol	GO:1901419	2.56151e-08	1.89176	79	577	1197	16539	4.98064e-06

## Sheet: Supplementary Table 10
Supplementary Table 10 GO enrichment analysis of differentially expressed genes along the VC pseudotime trajectories
Cluster	Description	ID	P_value	EnrichmentScore	HitsGenesCountsInSelectedSet	HitsGenesCountsInBackground	AllGenesCountsInSelectedSet	AllGenesCountsInBackground	corrected p-value(BH method)
1	antiporter activity	GO:0015297	0.00220338	1.98929	21	278	595	15669	0.109789
1	transferase activity, transferring alkyl or aryl (other than methyl) groups	GO:0016765	0.0312685	1.83729	12	172	595	15669	0.49112
1	protein kinase binding	GO:0019901	0.032052	1.38602	35	665	595	15669	0.498012
1	transmembrane receptor protein serine/threonine kinase binding	GO:0070696	0.032066	2.80154	5	47	595	15669	0.49293
1	secondary active transmembrane transporter activity	GO:0015291	0.0327381	1.43552	29	532	595	15669	0.497964
1	structural constituent of cell wall	GO:0005199	0.0340928	2.02573	9	117	595	15669	0.513168
1	tetrapyrrole binding	GO:0046906	0.034954	1.43736	28	513	595	15669	0.485658
1	4 iron, 4 sulfur cluster binding	GO:0051539	0.0382383	2.0859	8	101	595	15669	0.397513
1	plastid	GO:0009536	0.0191647	1.14062	188	4363	635	16809	0.383293
1	chloroplast	GO:0009507	0.0203964	1.14218	182	4218	635	16809	0.385877
1	chloroplast thylakoid lumen	GO:0009543	0.0252956	2.64709	6	60	635	16809	0.454024
1	plastid thylakoid lumen	GO:0031978	0.0271923	2.60369	6	61	635	16809	0.464259
1	COPII-coated ER to Golgi transport vesicle	GO:0030134	0.0291807	2.5617	6	62	635	16809	0.486345
1	response to wounding	GO:0009611	1.21725e-10	1.88203	105	1474	626	16539	6.8166e-07
1	response to karrikin	GO:0080167	2.03451e-10	2.46361	58	622	626	16539	5.69663e-07
1	erythrose 4-phosphate/phosphoenolpyruvate family amino acid metabolic process	GO:1902221	4.05174e-10	6.17613	18	77	626	16539	7.56324e-07
1	L-phenylalanine metabolic process	GO:0006558	4.05174e-10	6.17613	18	77	626	16539	7.56324e-07
1	erythrose 4-phosphate/phosphoenolpyruvate family amino acid catabolic process	GO:1902222	4.85015e-10	7.62119	15	52	626	16539	5.43217e-07
1	L-phenylalanine catabolic process	GO:0006559	4.85015e-10	7.62119	15	52	626	16539	5.43217e-07
1	photosynthesis	GO:0015979	4.26471e-08	2.54278	41	426	626	16539	3.41176e-05
1	response to chitin	GO:0010200	5.75389e-08	2.13005	57	707	626	16539	4.02772e-05
1	response to inorganic substance	GO:0010035	8.24009e-08	1.40587	193	3627	626	16539	5.12717e-05
1	salicylic acid metabolic process	GO:0009696	1.24613e-07	3.4461	24	184	626	16539	6.97834e-05
1	phenylpropanoid catabolic process	GO:0046271	1.34425e-07	5.60427	14	66	626	16539	6.84347e-05
1	lignin catabolic process	GO:0046274	1.52591e-07	6.02564	13	57	626	16539	7.12091e-05
1	response to chemical	GO:0042221	1.79407e-07	1.20312	372	8169	626	16539	7.72831e-05
1	drought recovery	GO:0009819	1.99545e-07	5.43944	14	68	626	16539	7.98178e-05
1	cellular response to alcohol	GO:0097306	0.000160783	1.5219	75	1302	626	16539	0.010848
1	defense response to fungus	GO:0050832	0.000167385	1.48267	83	1479	626	16539	0.011159
1	regulation of immune system process	GO:0002682	0.000167973	1.5981	62	1025	626	16539	0.0110665
1	response to stimulus	GO:0050896	0.000168451	1.09296	474	11458	626	16539	0.0109689
1	defense response to other organism	GO:0098542	0.00017828	1.27213	177	3676	626	16539	0.0114755
1	response to light intensity	GO:0009642	0.000210932	1.784	42	622	626	16539	0.0132722
1	abscisic acid-activated signaling pathway	GO:0009738	0.000216853	1.5569	66	1120	626	16539	0.0134931
1	peroxisomal transport	GO:0043574	0.000240965	3.33728	12	95	626	16539	0.0148286
1	response to bacterium	GO:0009617	0.000260277	1.33498	129	2553	626	16539	0.015843
1	response to organonitrogen compound	GO:0010243	0.000267413	1.42812	92	1702	626	16539	0.0161023
1	response to endogenous stimulus	GO:0009719	0.000286199	1.19826	246	5424	626	16539	0.0170502
1	cellular response to heat	GO:0034605	0.000323723	2.09428	26	328	626	16539	0.0190826
1	negative regulation of wax biosynthetic process	GO:1904277	0.000323807	7.77063	5	17	626	16539	0.0188888
1	alpha-amino acid catabolic process	GO:1901606	0.000364959	2.34846	20	225	626	16539	0.0210698
1	regulation of response to stress	GO:0080134	0.000386024	1.34436	118	2319	626	16539	0.0220585
1	response to other organism	GO:0051707	0.000386359	1.2166	215	4669	626	16539	0.0218546
1	response to external biotic stimulus	GO:0043207	0.000401317	1.21582	215	4672	626	16539	0.0224737
1	epoxygenase P450 pathway	GO:0019373	0.000434468	7.33892	5	18	626	16539	0.0240893
1	response to biotic stimulus	GO:0009607	0.000443869	1.21046	219	4780	626	16539	0.0243693
1	regulation of stomatal opening	GO:1902456	0.000462756	2.69593	15	147	626	16539	0.0251595
1	response to radiation	GO:0009314	0.000489162	1.30281	136	2758	626	16539	0.0263395
1	cellular response to ethylene stimulus	GO:0071369	0.000547285	1.7912	36	531	626	16539	0.0286429
1	response to reactive oxygen species	GO:0000302	0.000572373	1.5975	52	860	626	16539	0.0296786
2	response to salt	GO:1902074	8.65974e-15	1.68787	201	2228	884	16539	8.6919e-12
2	response to water	GO:0009415	8.65974e-15	1.80124	168	1745	884	16539	8.6919e-12
2	response to water deprivation	GO:0009414	1.09912e-14	1.80084	167	1735	884	16539	8.58047e-12
2	response to hormone	GO:0009725	3.44169e-14	1.37552	379	5155	884	16539	2.41813e-11
2	cellular response to chemical stimulus	GO:0070887	9.07052e-14	1.37596	370	5031	884	16539	5.79359e-11
2	response to wounding	GO:0009611	5.25905e-09	1.65007	130	1474	884	16539	1.23167e-06
2	response to extracellular stimulus	GO:0009991	5.67897e-09	1.65195	129	1461	884	16539	1.28711e-06
2	positive regulation of transmembrane transport	GO:0034764	4.74241e-05	2.55655	22	161	884	16539	0.00469298
2	sulfate transmembrane transport	GO:1902358	4.75243e-05	8.01826	6	14	884	16539	0.00463758
2	response to hydrogen peroxide	GO:0042542	4.88497e-05	1.85444	45	454	884	16539	0.00470162
2	one-carbon compound transport	GO:0019755	5.23452e-05	4.11604	11	50	884	16539	0.00496996
2	cellular response to sulfate starvation	GO:0009970	5.34079e-05	4.95246	9	34	884	16539	0.00500325
2	organic hydroxy compound transport	GO:0015850	6.0599e-05	2.15876	30	260	884	16539	0.00560222
2	leaf senescence	GO:0010150	6.2022e-05	1.63455	65	744	884	16539	0.0056593
2	cellular response to starvation	GO:0009267	6.7168e-05	1.65239	62	702	884	16539	0.00605029
2	sulfate transmembrane transporter activity	GO:0015116	7.10883e-05	6.26259	7	21	834	15669	0.0252648
2	amide transport	GO:0042886	7.3e-05	1.92016	39	380	884	16539	0.00649238
2	plant organ senescence	GO:0090693	7.56062e-05	1.62364	65	749	884	16539	0.00664011
2	intracellular pH elevation	GO:0051454	7.69701e-05	5.34551	8	28	884	16539	0.00667644
2	disaccharide catabolic process	GO:0046352	7.69701e-05	5.34551	8	28	884	16539	0.00667644
2	response to heat	GO:0009408	7.7389e-05	1.55569	76	914	884	16539	0.00655103
2	jasmonic acid biosynthetic process	GO:0009695	7.85549e-05	3.11821	15	90	884	16539	0.00657056
2	cellular response to nutrient levels	GO:0031669	8.36797e-05	1.59179	69	811	884	16539	0.00691686
2	sucrose alpha-glucosidase activity	GO:0004575	8.49954e-05	9.39388	5	10	834	15669	0.0251728
2	plasma membrane	GO:0005886	8.7181e-05	1.16573	377	6020	903	16809	0.0181119
2	cellular response to abscisic acid stimulus	GO:0071215	8.83578e-05	1.465	96	1226	884	16539	0.00721863
2	response to karrikin	GO:0080167	9.07369e-05	1.68444	56	622	884	16539	0.00732779
2	cellular response to lipid	GO:0071396	0.000101352	1.31562	163	2318	884	16539	0.008092
2	fluid transport	GO:0042044	0.000103191	2.71586	18	124	884	16539	0.0081463
2	response to fructose	GO:0009750	0.00011465	2.69414	18	125	884	16539	0.00895037
2	response to ethylene	GO:0009723	0.000121514	1.53388	76	927	884	16539	0.00938196
2	response to carbohydrate	GO:0009743	0.000129178	1.51186	80	990	884	16539	0.00986523
2	cellular response to alcohol	GO:0097306	0.000129708	1.43696	100	1302	884	16539	0.00979926
2	cellular response to ethylene stimulus	GO:0071369	0.000137428	1.72647	49	531	884	16539	0.010272
2	regulation of transmembrane transport	GO:0034762	0.000143857	1.84328	40	406	884	16539	0.0106394
2	beta-fructofuranosidase activity	GO:0004564	0.000148997	8.5399	5	11	834	15669	0.0378239
2	phosphorelay signal transduction system	GO:0000160	0.000154501	1.7528	46	491	884	16539	0.0113075
2	abscisic acid-activated signaling pathway	GO:0009738	0.000156955	1.47001	88	1120	884	16539	0.0113687
2	bicarbonate transmembrane transporter activity	GO:0015106	0.000166527	6.63098	6	17	834	15669	0.0328798
2	sucrose catabolic process	GO:0005987	0.000170525	6.60327	6	17	884	16539	0.0122256
2	response to ozone	GO:0010193	0.000174414	2.46175	20	152	884	16539	0.0123781
2	transmembrane transport	GO:0055085	0.000174656	1.38106	117	1585	884	16539	0.0122713
2	hydrocarbon metabolic process	GO:0120252	0.000176884	1.98244	32	302	884	16539	0.0123048
2	regulation of transport	GO:0051049	0.000177881	1.41884	102	1345	884	16539	0.0122528
2	ethylene-activated signaling pathway	GO:0009873	0.000179412	1.79404	42	438	884	16539	0.0122384
2	monoatomic ion transmembrane transport	GO:0034220	0.000187309	1.57323	65	773	884	16539	0.0126542
2	regulation of cellular ketone metabolic process	GO:0010565	0.000196008	1.81643	40	412	884	16539	0.0131157
2	secondary metabolic process	GO:0019748	0.000197177	1.37465	118	1606	884	16539	0.0130695
2	root development	GO:0048364	0.000205708	1.32769	142	2001	884	16539	0.0135075
2	regulation of post-embryonic root development	GO:2000069	0.000208506	2.42978	20	154	884	16539	0.0135645
3	mRNA binding	GO:0003729	1.11022e-16	2.4415	270	760	2280	15669	3.55133e-14
3	translation regulator activity	GO:0045182	2.22045e-16	2.82158	101	246	2280	15669	6.31347e-14
3	RNA binding	GO:0003723	3.33067e-16	2.0244	727	2468	2280	15669	8.52318e-14
3	structural constituent of ribosome	GO:0003735	5.55112e-16	3.75175	214	392	2280	15669	1.29139e-13
3	heterocyclic compound binding	GO:1901363	1.11022e-15	1.19611	1482	8515	2280	15669	2.36755e-13
3	binding	GO:0005488	4.28546e-14	1.07097	1945	12481	2280	15669	8.43576e-12
3	catalytic activity, acting on a nucleic acid	GO:0140640	9.55902e-14	1.59246	225	971	2280	15669	1.74725e-11
3	ribonucleoprotein complex binding	GO:0043021	8.48988e-13	2.39652	68	195	2280	15669	1.44837e-10
3	single-stranded DNA binding	GO:0003697	1.92513e-12	2.3125	71	211	2280	15669	3.079e-10
3	snoRNA binding	GO:0030515	4.32721e-12	3.67316	31	58	2280	15669	6.51372e-10
3	translation initiation factor activity	GO:0003743	1.48732e-11	2.70388	48	122	2280	15669	2.11448e-09
3	chromatin binding	GO:0003682	2.02551e-11	1.73725	136	538	2280	15669	2.72805e-09
3	5S rRNA binding	GO:0008097	7.54867e-11	4.31977	22	35	2280	15669	9.65853e-09
3	unfolded protein binding	GO:0051082	5.25721e-10	2.3189	55	163	2280	15669	6.40629e-08
3	translation initiation factor binding	GO:0031369	5.49196e-10	2.99565	34	78	2280	15669	6.38815e-08
3	threonine-type endopeptidase activity	GO:0004298	5.77627e-10	5.42555	15	19	2280	15669	6.42673e-08
3	cadherin binding	GO:0045296	6.14824e-10	1.99273	78	269	2280	15669	6.55556e-08
3	snRNA binding	GO:0017069	8.10725e-10	3.13299	31	68	2280	15669	8.29858e-08
3	mRNA 3'-UTR binding	GO:0003730	1.0404e-09	2.38624	50	144	2280	15669	1.02399e-07
3	translation elongation factor activity	GO:0003746	1.44373e-09	3.87672	22	39	2280	15669	1.36833e-07
3	poly-pyrimidine tract binding	GO:0008187	2.15208e-09	2.55433	42	113	2280	15669	1.96685e-07
3	poly(U) RNA binding	GO:0008266	3.09362e-09	2.59335	40	106	2280	15669	2.72985e-07
3	cell adhesion molecule binding	GO:0050839	4.82129e-09	1.88699	81	295	2280	15669	4.11256e-07
3	small ribosomal subunit rRNA binding	GO:0070181	5.98255e-09	3.92707	20	35	2280	15669	4.9385e-07
3	ribosome binding	GO:0043022	6.10154e-09	2.32305	48	142	2280	15669	4.87932e-07
3	DNA binding	GO:0003677	1.02411e-08	1.24202	497	2750	2280	15669	7.94149e-07
3	catalytic activity, acting on DNA	GO:0140097	2.80982e-08	1.7415	93	367	2280	15669	2.1148e-06
3	ubiquitin-protein transferase inhibitor activity	GO:0055105	3.55818e-08	5.81508	11	13	2280	15669	2.60154e-06
3	peptidyl-prolyl cis-trans isomerase activity	GO:0003755	3.75886e-08	3.1238	25	55	2280	15669	2.67193e-06
3	ubiquitin ligase inhibitor activity	GO:1990948	3.99594e-08	6.24761	10	11	2280	15669	2.76368e-06
3	catalytic activity, acting on RNA	GO:0140098	4.10268e-08	1.52835	147	661	2280	15669	2.76283e-06
3	protein binding	GO:0005515	1.04756e-07	1.13362	947	5741	2280	15669	6.87363e-06
3	single-stranded RNA binding	GO:0003727	1.22172e-07	1.8243	73	275	2280	15669	7.81598e-06
3	5'-3' RNA polymerase activity	GO:0034062	2.39142e-07	2.71023	28	71	2280	15669	1.4926e-05
3	mRNA 5'-UTR binding	GO:0048027	3.3735e-07	2.67259	28	72	2280	15669	2.05542e-05
3	RNA polymerase activity	GO:0097747	3.3735e-07	2.67259	28	72	2280	15669	2.05542e-05
3	nucleotidyltransferase activity	GO:0016779	5.02973e-07	1.88284	60	219	2280	15669	2.92525e-05
3	cis-trans isomerase activity	GO:0016859	6.55378e-07	2.7073	26	66	2280	15669	3.72692e-05
3	DNA-directed 5'-3' RNA polymerase activity	GO:0003899	1.29014e-06	2.68452	25	64	2280	15669	7.17709e-05
3	histone binding	GO:0042393	1.34459e-06	1.83263	60	225	2280	15669	7.32085e-05
3	threonine-type peptidase activity	GO:0070003	1.51277e-06	3.68163	15	28	2280	15669	8.06493e-05
3	ubiquitin-protein transferase regulator activity	GO:0055106	3.19959e-06	4.44683	11	17	2280	15669	0.000167097
3	large ribosomal subunit rRNA binding	GO:0070180	5.65145e-06	3.56345	14	27	2280	15669	0.000289241
3	pyrophosphatase activity	GO:0016462	6.37085e-06	1.39041	157	776	2280	15669	0.000319667
3	hydrolase activity, acting on acid anhydrides	GO:0016817	6.44025e-06	1.38853	158	782	2280	15669	0.000316935
3	U2 snRNA binding	GO:0030620	6.79196e-06	5.49789	8	10	2280	15669	0.000327936
3	hydrolase activity, acting on acid anhydrides, in phosphorus-containing anhydrides	GO:0016818	6.86612e-06	1.38863	157	777	2280	15669	0.000325378
3	ribonucleoside triphosphate phosphatase activity	GO:0017111	7.42581e-06	1.41698	140	679	2280	15669	0.000345503
3	dolichyl-diphosphooligosaccharide-protein glycotransferase activity	GO:0004579	9.5707e-06	6.01332	7	8	2280	15669	0.000437347
3	tRNA binding	GO:0000049	1.04353e-05	2.13951	33	106	2280	15669	0.000468489
4	protein binding	GO:0005515	1.84115e-09	1.20796	582	5741	1315	15669	3.89036e-06
4	protein-containing complex binding	GO:0044877	1.12839e-06	1.45549	150	1228	1315	15669	0.00119214
4	pyrophosphatase activity	GO:0016462	8.69577e-06	1.53551	100	776	1315	15669	0.00612472
4	hydrolase activity, acting on acid anhydrides, in phosphorus-containing anhydrides	GO:0016818	9.18544e-06	1.53354	100	777	1315	15669	0.00485221
4	hydrolase activity, acting on acid anhydrides	GO:0016817	1.20453e-05	1.52373	100	782	1315	15669	0.00509033
4	microtubule binding	GO:0008017	3.11327e-05	1.91745	42	261	1315	15669	0.0109639
4	proteasome-activating activity	GO:0036402	5.84206e-05	5.95779	7	14	1315	15669	0.0176347
4	ribonucleoside triphosphate phosphatase activity	GO:0017111	6.96088e-05	1.50919	86	679	1315	15669	0.0183854
4	regulatory RNA binding	GO:0061980	9.05513e-05	3.2958	13	47	1315	15669	0.0212594
4	tubulin binding	GO:0015631	0.000103812	1.75559	47	319	1315	15669	0.0219355
4	cytoskeletal protein binding	GO:0008092	0.000104476	1.52613	78	609	1315	15669	0.0200689
4	kinase binding	GO:0019900	0.000319113	1.4398	87	720	1315	15669	0.0561905
4	enzyme binding	GO:0019899	0.000363548	1.25883	189	1789	1315	15669	0.0590905
4	thiolester hydrolase activity	GO:0016790	0.000469186	2.9789	12	48	1315	15669	0.0708136
4	structural molecule activity	GO:0005198	0.000573632	1.43778	80	663	1315	15669	0.0808056
4	miRNA binding	GO:0035198	0.000649732	3.04817	11	43	1315	15669	0.0807579
4	binding	GO:0005488	0.00066357	1.04253	1092	12481	1315	15669	0.0778957
4	cysteine-type endopeptidase inhibitor activity involved in apoptotic process	GO:0043027	0.000727135	5.95779	5	10	1315	15669	0.080865
4	protein-disulfide reductase activity	GO:0015035	0.000762092	2.12057	21	118	1315	15669	0.080515
4	disulfide oxidoreductase activity	GO:0015036	0.000841847	2.06412	22	127	1315	15669	0.0847059
4	protein kinase binding	GO:0019901	0.000978807	1.41554	79	665	1315	15669	0.09401
4	ATP hydrolysis activity	GO:0016887	0.00107729	1.50567	58	459	1315	15669	0.0989697
4	actin filament binding	GO:0051015	0.00108304	2.15615	19	105	1315	15669	0.0953531
4	enzyme regulator activity	GO:0030234	0.00112133	1.35467	98	862	1315	15669	0.0947752
4	histone H4 acetyltransferase activity	GO:0010485	0.00132408	4.46835	6	16	1315	15669	0.107607
4	catalytic activity, acting on a nucleic acid	GO:0140640	0.00135772	1.32532	108	971	1315	15669	0.106254
4	molecular function regulator activity	GO:0098772	0.00178577	1.31449	108	979	1315	15669	0.134762
4	protein kinase regulator activity	GO:0019887	0.00180346	1.98593	21	126	1315	15669	0.131404
4	kinase regulator activity	GO:0019207	0.00191231	1.9418	22	135	1315	15669	0.13469
4	Rho GDP-dissociation inhibitor binding	GO:0051022	0.00198137	4.96483	5	12	1315	15669	0.135053
4	chromatin binding	GO:0003682	0.00276128	1.41747	64	538	1315	15669	0.176806
4	catalytic activity, acting on RNA	GO:0140098	0.00291566	1.37002	76	661	1315	15669	0.1812
4	identical protein binding	GO:0042802	0.00294243	1.17491	240	2434	1315	15669	0.177639
4	phosphatase regulator activity	GO:0019208	0.00295387	2.34701	13	66	1315	15669	0.173376
4	nucleic acid binding	GO:0003676	0.00338907	1.10803	455	4893	1315	15669	0.193543
4	double-stranded RNA binding	GO:0003725	0.00349338	2.22424	14	75	1315	15669	0.19425
4	cyclin-dependent protein serine/threonine kinase regulator activity	GO:0016538	0.00359967	3.33637	7	25	1315	15669	0.195028
4	structural constituent of cytoskeleton	GO:0005200	0.00396882	2.47305	11	53	1315	15669	0.209653
4	oxidoreductase activity, acting on a sulfur group of donors	GO:0016667	0.00404515	1.80302	23	152	1315	15669	0.208473
4	catalytic activity, acting on a protein	GO:0140096	0.00411907	1.14476	296	3081	1315	15669	0.207228
4	GDP-dissociation inhibitor binding	GO:0051021	0.00434537	4.25557	5	14	1315	15669	0.213529
4	phosphatidylinositol binding	GO:0035091	0.00463984	1.66131	29	208	1315	15669	0.222818
4	GTPase activity	GO:0003924	0.00468025	1.61567	32	236	1315	15669	0.219764
4	structural constituent of ribosome	GO:0003735	0.00512781	1.45905	48	392	1315	15669	0.235545
4	protein-disulfide reductase (NAD(P)) activity	GO:0047134	0.00534054	2.38312	11	55	1315	15669	0.225691
4	purine nucleotide binding	GO:0017076	0.00556032	1.12756	333	3519	1315	15669	0.230372
4	protein phosphatase regulator activity	GO:0019888	0.00558587	2.26964	12	63	1315	15669	0.22698
4	sequence-specific single stranded DNA binding	GO:0098847	0.00607031	2.80367	8	34	1315	15669	0.242011
4	adenine transmembrane transporter activity	GO:0015207	0.00607286	3.97186	5	15	1315	15669	0.237629
4	rRNA binding	GO:0019843	0.00610722	1.50354	40	317	1315	15669	0.230439

[truncated: 5 more sheets: Supplementary Table 11, Supplementary Table 12, Supplementary Table 13, Supplementary Table 14, Supplementary Table 15]
